# Supplementary material for: Human Endogenous Retrovirus (HERV) Transcriptome Is Dynamically Modulated during SARS-CoV-2 Infection and Allows Discrimination of COVID-19 Clinical Stages
Source: Microbiol Spectr. 2023 Jan 5;11(1):e02516-22. doi: 10.1128/spectrum.02516-22 (PMC9927238; doi:10.1128/spectrum.02516-22)
Supplement: Supplementary file 2 — Supplemental material. Download spectrum.02516-22-s0002.xlsx, XLSX file, 0.2 MB [file spectrum.02516-22-s0002.xlsx]

## Sheet: S1
	Sample Name	raw fastq files				mapping		read count_genes		read count_HERV		sample info
	run ID	read_1 M Seqs	GC %	read_2 M Seqs	GC %	% Aligned	M Aligned	% Assigned	M Assigned	% Assigned	M Assigned	age	gender	disease state
	SRR13639979	20.2	0.49	20.2	0.49	0.847	17.1	0.645	12.8	0.003	0.1	65	male	healthy control (HC)
	SRR13639980	20.6	0.48	20.6	0.48	0.884	18.2	0.661	13.4	0.003	0.1	56	male
	SRR13639981	20.6	0.48	20.6	0.48	0.885	18.2	0.67	13.6	0.003	0.1	74	female
	SRR13639982	20.7	0.47	20.7	0.47	0.903	18.7	0.665	13.5	0.003	0.1	56	male
	SRR13639983	20.6	0.47	20.6	0.47	0.901	18.6	0.677	13.7	0.003	0.1	53	female
	SRR13639984	20.4	0.48	20.4	0.48	0.872	17.8	0.649	13	0.003	0.1	57	female
	SRR13639985	20.5	0.47	20.5	0.47	0.888	18.2	0.651	13.1	0.003	0.1	74	male
	SRR13639986	20.6	0.48	20.6	0.48	0.89	18.4	0.668	13.6	0.003	0.1	64	male
	SRR13639987	20.3	0.47	20.3	0.48	0.897	18.2	0.667	13.3	0.003	0.1	71	male
	SRR13639988	20.4	0.48	20.4	0.48	0.874	17.8	0.658	13.2	0.003	0.1	61	female
	SRR13639989	20.7	0.47	20.7	0.48	0.922	19.1	0.689	14.1	0.002	0	72	male	convalescent (C)
	SRR13639990	20.1	0.48	20.1	0.48	0.907	18.2	0.681	13.5	0.002	0	71	male
	SRR13639991	20.6	0.48	20.6	0.48	0.906	18.7	0.709	14.4	0.002	0	66	female
	SRR13639992	20.1	0.48	20.1	0.48	0.914	18.4	0.723	14.4	0.002	0	56	female
	SRR13639993	20.6	0.48	20.6	0.48	0.92	18.9	0.725	14.7	0.002	0	72	female
	SRR13639994	20.5	0.49	20.5	0.49	0.905	18.6	0.722	14.6	0.002	0	58	male
	SRR13639995	20.3	0.47	20.3	0.47	0.918	18.6	0.705	14.1	0.003	0.1	65	male	retesting-positive (RTP)
	SRR13639996	20.1	0.47	20.1	0.47	0.919	18.5	0.712	14.1	0.002	0	68	male
	SRR13639997	20.6	0.48	20.6	0.48	0.91	18.8	0.734	14.9	0.002	0	76	female
	SRR13639998	20.1	0.49	20.1	0.49	0.908	18.2	0.744	14.7	0.002	0	70	female
	SRR13639999	20.7	0.48	20.7	0.48	0.913	18.9	0.743	15.2	0.002	0	78	male
	SRR13640000	20.8	0.48	20.8	0.48	0.919	19.1	0.724	14.9	0.002	0.1	64	male
	SRR13640001	20.8	0.5	20.8	0.5	0.906	18.9	0.741	15.2	0.002	0	68	male
	SRR13640002	20.8	0.48	20.8	0.48	0.916	19.1	0.746	15.3	0.003	0.1	46	female
	SRR13640003	20.7	0.48	20.7	0.48	0.917	19	0.734	15	0.003	0.1	65	female
	SRR13640004	20.3	0.48	20.3	0.48	0.922	18.8	0.72	14.5	0.003	0.1	63	female
	mean	20.4885	0.479231	20.4885	0.48	0.902423	18.5	0.698577	14.1077	0.00253846	0.0576923	64.9615	14 M, 12 F
	SD	0.233798	0.00744208	0.233798	0.0069282	0.018433	0.473286	0.0342148	0.761011	0.000508391	0.0503831	7.87137
	median	20.6	0.48	20.6	0.48	0.9065	18.6	0.707	14.1	0.003	0.1	65

## Sheet: S2
HERV ID	baseMean	log2FoldChange	lfcSE	stat	pvalue	padj	del	del2	GROUP
4181	20.9692	-3.94738	0.282165	-13.9896	1.80334e-44	1.04612e-40	DE	DEL -	HERVH
4618	349.967	-1.86807	0.135855	-13.7505	5.06117e-43	2.09713e-39	DE	DEL -	HERVE
5410	22.313	-3.59187	0.286013	-12.5584	3.5746e-36	6.91208e-33	DE	DEL -	HERVH48
3107	82.069	-2.46851	0.201276	-12.2643	1.4089e-34	2.1508e-31	DE	DEL -	HERVH
3052	23.4686	-2.94668	0.253528	-11.6227	3.15965e-31	2.95631e-28	DE	DEL -	HERVH
2909	423.204	-3.54566	0.317496	-11.1675	5.8783e-29	4.05953e-26	DE	DEL -	HERVH
564	73.3804	-1.93137	0.182917	-10.5587	4.62971e-26	2.1315e-23	DE	DEL -	HERVH
1455	21.5151	-2.66137	0.256013	-10.3955	2.60029e-25	1.06227e-22	DE	DEL -	HERVH
570	112.024	-1.65492	0.161877	-10.2233	1.55882e-24	5.38257e-22	DE	DEL -	HML5
2534	17.786	-2.35494	0.250902	-9.38588	6.23905e-21	1.33062e-18	DE	DEL -	HERVH
2982	28.1572	-1.81346	0.195518	-9.27514	1.77384e-20	3.45304e-18	DE	DEL -	LTR46
2124	43.2463	-1.67168	0.188039	-8.89006	6.10736e-19	9.0843e-17	DE	DEL -	HERVIP
3949	111.621	-1.80473	0.206305	-8.74788	2.17398e-18	2.94655e-16	DE	DEL -	HERVE
4849	2321.87	-1.99174	0.233878	-8.51615	1.64943e-17	1.89735e-15	DE	DEL -	HERVIP
1982	9.44508	-2.78688	0.335589	-8.30447	1.0027e-16	9.59846e-15	DE	DEL -	HERVH
4485	11.8131	-2.61343	0.315084	-8.29438	1.09154e-16	1.0246e-14	DE	DEL -	HERVH
3403	90.5293	-1.50603	0.182049	-8.2727	1.30954e-16	1.21741e-14	DE	DEL -	MER50
909	37.1099	-2.32584	0.286785	-8.11005	5.05997e-16	4.21179e-14	DE	DEL -	HERVH
4165	6.95534	-3.13468	0.38706	-8.0987	5.55476e-16	4.5513e-14	DE	DEL -	HUERSP1
3213	19.4411	-2.03813	0.252875	-8.05983	7.64009e-16	6.04337e-14	DE	DEL -	PRIMA4
4490	60.1387	1.22698	0.152309	8.05589	7.89014e-16	6.21884e-14	DE	DEL +	HML2
Xq22.3	15.1455	-1.85661	0.23247	-7.98643	1.38899e-15	1.04524e-13	DE	DEL -	HERVW
3547	208.698	-1.92482	0.243644	-7.90012	2.78628e-15	1.97113e-13	DE	DEL -	HUERSP3
3943	15.0919	-2.67422	0.352771	-7.5806	3.43972e-14	1.94482e-12	DE	DEL -	HERVH
4745	23.6253	-2.37447	0.316197	-7.50946	5.93704e-14	3.23084e-12	DE	DEL -	HERVH
1112	36.158	-1.55083	0.206777	-7.50005	6.37928e-14	3.43924e-12	DE	DEL -	HML1
6123	68.7172	-1.43557	0.192137	-7.47161	7.92173e-14	4.16296e-12	DE	DEL -	HERVH
3542	29.0397	-4.39285	0.606311	-7.24522	4.31753e-13	1.97836e-11	DE	DEL -	HERVE
3659	12.4225	-2.58492	0.358192	-7.21657	5.33165e-13	2.39759e-11	DE	DEL -	HERVH
2574	75.075	-1.60382	0.222368	-7.21245	5.49529e-13	2.46354e-11	DE	DEL -	HERVE
940	23.1843	-3.00435	0.421028	-7.13576	9.62504e-13	4.06535e-11	DE	DEL -	HERVH
1884	11.0027	-2.25982	0.3169	-7.13103	9.96223e-13	4.19992e-11	DE	DEL -	HERVH
4905	6.64545	-3.28314	0.463606	-7.08176	1.42336e-12	5.81471e-11	DE	DEL -	HERVH
4185	110.982	2.83471	0.40259	7.04118	1.90615e-12	7.64701e-11	DE	DEL +	HERVH
2007	38.1644	-2.04465	0.295892	-6.91013	4.84195e-12	1.77773e-10	DE	DEL -	HERVIP
3955	33.536	-1.50918	0.220277	-6.85129	7.31889e-12	2.53323e-10	DE	DEL -	HERVH
3751	24.6446	-2.18368	0.321592	-6.79023	1.11958e-11	3.72829e-10	DE	DEL -	HERV4
4421	13.6773	-2.3116	0.347823	-6.64592	3.01338e-11	9.05732e-10	DE	DEL -	HML2
3692	237.068	-3.12462	0.477435	-6.54459	5.96581e-11	1.67673e-09	DE	DEL -	HERV9
3656	2301.08	-1.36358	0.20931	-6.51465	7.28597e-11	2.02423e-09	DE	DEL -	HERVH
4678	46.4462	-2.03256	0.312597	-6.50219	7.91612e-11	2.17844e-09	DE	DEL -	HERVH
5843	58.3008	-1.77091	0.273024	-6.48628	8.79799e-11	2.38715e-09	DE	DEL -	HML2
3199	9.33384	-2.0125	0.313876	-6.41176	1.43845e-10	3.76214e-09	DE	DEL -	HERV9
4332	195.847	-1.52769	0.23913	-6.38853	1.67491e-10	4.31064e-09	DE	DEL -	HML3
2910	4.84627	-3.146	0.493678	-6.37259	1.85864e-10	4.73309e-09	DE	DEL -	HERVH
4795	90.2349	-1.0958	0.172278	-6.36063	2.00923e-10	5.07083e-09	DE	DEL -	HML1
2948	42.4254	-1.80685	0.28633	-6.31038	2.78343e-10	6.81294e-09	DE	DEL -	HERVH48
4613	45.5084	-1.16672	0.186705	-6.24901	4.13061e-10	9.66977e-09	DE	DEL -	HERVH
3880	11.2713	-2.22127	0.356803	-6.22548	4.80076e-10	1.10338e-08	DE	DEL -	HML3
6228	87.8563	-2.49645	0.402082	-6.2088	5.33922e-10	1.2194e-08	DE	DEL -	HERVIP
2651	7.5156	-2.06006	0.334209	-6.16398	7.09388e-10	1.5779e-08	DE	DEL -	HERV3
6277	18.0857	-2.09244	0.339477	-6.16371	7.10609e-10	1.57819e-08	DE	DEL -	HERVH
2453	714.338	-1.28275	0.20834	-6.15698	7.4146e-10	1.63918e-08	DE	DEL -	HERV4
3743	15.8866	-2.32557	0.377706	-6.15709	7.40947e-10	1.63918e-08	DE	DEL -	HERVH
4213	23.0336	-1.61976	0.266212	-6.08447	1.16875e-09	2.46363e-08	DE	DEL -	HERVH
1p13.3	17.319	-2.50286	0.412337	-6.06995	1.27947e-09	2.65649e-08	DE	DEL -	HML8
1064	44.4289	-2.00984	0.33148	-6.06323	1.33411e-09	2.76201e-08	DE	DEL -	HERVH
3922	20.576	-1.52291	0.251182	-6.06297	1.3363e-09	2.76457e-08	DE	DEL -	HML2
2377	5.35906	-2.93669	0.485582	-6.04778	1.46854e-09	3.01864e-08	DE	DEL -	HERVH
4224	8.61246	-2.53146	0.419609	-6.03289	1.6105e-09	3.26889e-08	DE	DEL -	HERVFB
2q11.2	36.0195	-1.89082	0.316711	-5.97018	2.36991e-09	4.62579e-08	DE	DEL -	HERVW
2637	935.757	-1.53175	0.256965	-5.96091	2.50835e-09	4.84386e-08	DE	DEL -	HERVIP
2737	9.11172	-2.33453	0.395557	-5.90188	3.59389e-09	6.74697e-08	DE	DEL -	HERVE
1885	5.48821	-2.7103	0.459999	-5.89197	3.81611e-09	7.11809e-08	DE	DEL -	HERV9
4335	37.9575	-1.74814	0.298903	-5.84851	4.96009e-09	9.02556e-08	DE	DEL -	HERVH
930	5.21116	-2.60896	0.447853	-5.82548	5.6947e-09	1.02086e-07	DE	DEL -	HERVH
3166	15.1519	-2.00863	0.344902	-5.82375	5.75419e-09	1.02898e-07	DE	DEL -	HERVH
3316	10.2654	-1.86844	0.321562	-5.81052	6.22798e-09	1.10282e-07	DE	DEL -	HERVH
3123	3.45924	-4.43665	0.767736	-5.77887	7.5202e-09	1.31462e-07	DE	DEL -	HERVH
933	107.766	-2.20466	0.383986	-5.74152	9.38325e-09	1.60001e-07	DE	DEL -	HERVH
3165	6.8363	4.29401	0.752153	5.70896	1.13671e-08	1.9003e-07	DE	DEL +	HERVFA
4906	7.66542	-2.34929	0.413819	-5.67708	1.3701e-08	2.22631e-07	DE	DEL -	HERVH48
17q12	12.354	-1.57922	0.278816	-5.66404	1.47851e-08	2.3851e-07	DE	DEL -	HERVW
3850	29.2058	-3.13167	0.553629	-5.65662	1.54384e-08	2.47355e-07	DE	DEL -	HERVH
19p13.2	35.5141	-1.82826	0.323783	-5.64656	1.6369e-08	2.60726e-07	DE	DEL -	HML6
552	5.80877	-2.17688	0.385817	-5.64227	1.67827e-08	2.66876e-07	DE	DEL -	HERV9
2533	4.10499	4.43365	0.789377	5.61665	1.94697e-08	3.05088e-07	DE	DEL +	HERVH
845	3.80342	4.43015	0.794917	5.5731	2.50241e-08	3.81009e-07	DE	DEL +	MLT
3200	4.11308	-2.69504	0.483645	-5.57235	2.51327e-08	3.82462e-07	DE	DEL -	HERVIP
1728	15.4936	-2.3262	0.41799	-5.56521	2.61842e-08	3.95764e-07	DE	DEL -	HERV9
558	541.812	-1.71437	0.30845	-5.55802	2.72859e-08	4.10279e-07	DE	DEL -	HERVH
2577	8.6832	-1.64535	0.2968	-5.54364	2.96241e-08	4.42e-07	DE	DEL -	HERVH
15q15.1	379.981	-1.12628	0.203374	-5.53797	3.05993e-08	4.53517e-07	DE	DEL -	HML8
2521	812.7	-1.31171	0.243183	-5.39393	6.89329e-08	9.31686e-07	DE	DEL -	HERV3
559	12.5408	-1.85061	0.34332	-5.39035	7.03206e-08	9.46912e-07	DE	DEL -	HERVE
3406	6.24779	-1.97442	0.367443	-5.3734	7.72643e-08	1.02828e-06	DE	DEL -	HERVH
2338	5.42885	-2.13466	0.401969	-5.31052	1.09314e-07	1.40108e-06	DE	DEL -	HERVH
3951	5.52676	-3.16803	0.603477	-5.24962	1.5241e-07	1.89241e-06	DE	DEL -	HERVH
3688	6.65146	-2.21276	0.423403	-5.22614	1.73086e-07	2.11028e-06	DE	DEL -	HERVT
5361	27.8614	-1.22159	0.234091	-5.21844	1.80441e-07	2.18891e-06	DE	DEL -	HERVE
14q24.2	9.28824	-1.82428	0.350083	-5.21098	1.87846e-07	2.26685e-06	DE	DEL -	HML6
13q13.3	8.18813	-1.56615	0.300767	-5.2072	1.91714e-07	2.31021e-06	DE	DEL -	HERVW
4667	3.78786	4.39959	0.849804	5.17718	2.25271e-07	2.67801e-06	DE	DEL +	HERV3
3387	50.1748	-2.15829	0.417863	-5.16508	2.40339e-07	2.83836e-06	DE	DEL -	HERVIP
3366	3.99584	4.09984	0.796682	5.14614	2.65899e-07	3.1136e-06	DE	DEL +	HERVH
4q13.2	51.9479	-2.25051	0.439072	-5.1256	2.96586e-07	3.43962e-06	DE	DEL -	HML8
2449	18.0257	-1.60429	0.313962	-5.10983	3.22452e-07	3.69673e-06	DE	DEL -	HERVT
6p22.3	12.436	-1.68612	0.336817	-5.00604	5.5561e-07	5.95105e-06	DE	DEL -	HERVW
2334	55.8373	-1.93179	0.387663	-4.98317	6.25504e-07	6.59754e-06	DE	DEL -	HERVH
5302	18.7859	-1.65229	0.331623	-4.98243	6.2792e-07	6.61804e-06	DE	DEL -	HERVH
5463	8.36833	-1.45676	0.295165	-4.93541	7.99837e-07	8.14868e-06	DE	DEL -	HERVH
1744	4.44341	-2.60085	0.53012	-4.90615	9.28828e-07	9.32848e-06	DE	DEL -	HERVH
1201	2.97509	4.11457	0.838814	4.90522	9.3322e-07	9.3661e-06	DE	DEL +	HERV9
4833	22.4724	-1.12945	0.230801	-4.89361	9.90039e-07	9.87485e-06	DE	DEL -	HML2
3222	8.64715	-1.44172	0.297798	-4.84128	1.29003e-06	1.24974e-05	DE	DEL -	HERVH
6106	4.76271	-1.91277	0.395604	-4.83506	1.33103e-06	1.28389e-05	DE	DEL -	HERV9
5860	8.97599	-1.86527	0.387108	-4.81846	1.44668e-06	1.38121e-05	DE	DEL -	HERVFB
1720	2.76606	-2.98553	0.61984	-4.81662	1.4601e-06	1.39071e-05	DE	DEL -	HERVH
2721	11.4961	-1.9757	0.411657	-4.79939	1.59148e-06	1.50019e-05	DE	DEL -	HERVE
6181	3.54075	3.6687	0.766419	4.78681	1.69455e-06	1.58396e-05	DE	DEL +	HARLEQUIN
3687	22.265	-1.68669	0.352655	-4.78283	1.7284e-06	1.61301e-05	DE	DEL -	HERVE
792	4.07043	3.79595	0.797373	4.76057	1.93042e-06	1.78489e-05	DE	DEL +	Unclassifiable
2776	130.918	1.04869	0.220516	4.7556	1.97863e-06	1.82554e-05	DE	DEL +	HERVE
14q32.11	7.76863	-1.72863	0.365753	-4.72623	2.28731e-06	2.07713e-05	DE	DEL -	HML8
3050	7.26136	-2.05378	0.435319	-4.71788	2.38315e-06	2.15606e-05	DE	DEL -	HERVH
2522	7.38824	-2.35246	0.50195	-4.68663	2.77739e-06	2.46808e-05	DE	DEL -	HML3
1298	6.67217	-1.98905	0.425445	-4.67523	2.93628e-06	2.59339e-05	DE	DEL -	HERVH
4220	3.55162	-3.18009	0.691393	-4.59954	4.23429e-06	3.59005e-05	DE	DEL -	HERVH
977	15.1251	-2.10547	0.459231	-4.58477	4.54492e-06	3.83032e-05	DE	DEL -	HERVH
2082	6.73289	-1.6882	0.369682	-4.56664	4.95598e-06	4.13426e-05	DE	DEL -	HERV9
3929	7.86309	-1.64145	0.36098	-4.5472	5.4365e-06	4.48608e-05	DE	DEL -	HML3
3720	1.58279	-3.6875	0.812843	-4.53655	5.71822e-06	4.69053e-05	DE	DEL -	HERVH
3892	2.4883	-3.00594	0.664609	-4.52288	6.10051e-06	4.97456e-05	DE	DEL -	HERVH
4716	31.9455	-1.00616	0.225136	-4.46913	7.85386e-06	6.22918e-05	DE	DEL -	HML2
6074	81.1085	-1.09604	0.245278	-4.46857	7.87444e-06	6.24039e-05	DE	DEL -	HML5
747	6.74945	-1.71984	0.385548	-4.46076	8.16683e-06	6.45447e-05	DE	DEL -	HERVH
5980	2.71902	4.07207	0.91561	4.44738	8.6924e-06	6.81598e-05	DE	DEL +	HERVH
2153	4.02102	3.72644	0.839967	4.43641	9.14706e-06	7.13392e-05	DE	DEL +	HML2
6107	6.77975	-1.89489	0.42728	-4.43477	9.2171e-06	7.18082e-05	DE	DEL -	HERV9
6171	1030.11	-1.20132	0.271167	-4.43019	9.41512e-06	7.31153e-05	DE	DEL -	HML2
4164	10.6504	-1.16563	0.263339	-4.42635	9.58407e-06	7.41692e-05	DE	DEL -	HERVH
5891	3.16862	4.05867	0.922294	4.40062	1.07941e-05	8.26077e-05	DE	DEL +	Unclassifiable
1518	2.88091	3.56367	0.812139	4.388	1.14396e-05	8.69281e-05	DE	DEL +	HERVL
4409	2.82081	-3.3385	0.761076	-4.38655	1.15162e-05	8.74645e-05	DE	DEL -	HERVH
3090	6.49181	-1.75656	0.400811	-4.38252	1.17312e-05	8.89113e-05	DE	DEL -	HERVH
2p23.1a	14.0163	-1.68249	0.384001	-4.38146	1.17888e-05	8.92782e-05	DE	DEL -	HERVW
1824	11.4615	-1.72748	0.397181	-4.34934	1.36546e-05	0.000101474	DE	DEL -	HARLEQUIN
1992	4.68504	-1.78452	0.411643	-4.33511	1.45685e-05	0.000107276	DE	DEL -	HERVH
3543	2.1218	-3.97872	0.919676	-4.32622	1.51692e-05	0.000110911	DE	DEL -	HERVT
4503	2.18784	3.4874	0.812324	4.29312	1.7618e-05	0.000126613	DE	DEL +	HARLEQUIN
5882	1.8016	-3.74461	0.87453	-4.28186	1.8534e-05	0.000131857	DE	DEL -	HERVH
5518	2.26434	3.52353	0.831683	4.23662	2.26905e-05	0.000156662	DE	DEL +	PRIMA4
6116	4.43611	3.18232	0.75418	4.21958	2.4476e-05	0.000167356	DE	DEL +	LTR39
3921	3.71156	-1.86866	0.442871	-4.21942	2.44935e-05	0.000167397	DE	DEL -	HERVH
4634	1.72183	-3.77609	0.895705	-4.21577	2.4893e-05	0.000169688	DE	DEL -	HERVH
2339	9.16733	-1.52774	0.363121	-4.20724	2.58503e-05	0.00017543	DE	DEL -	HERVH
2135	53.9884	2.27153	0.541247	4.19685	2.70658e-05	0.000182739	DE	DEL +	HML3
3757	3.14943	3.39346	0.815795	4.1597	3.18669e-05	0.000210499	DE	DEL +	HERVI
4610	6.61494	-1.49706	0.360502	-4.15269	3.28584e-05	0.00021626	DE	DEL -	HERVH
2152	28.4591	-1.01542	0.245097	-4.14292	3.42908e-05	0.000224617	DE	DEL -	HML5
2650	3.06924	3.46932	0.837734	4.14132	3.45315e-05	0.000226092	DE	DEL +	HERVH
1489	2.593	3.63916	0.888227	4.0971	4.18357e-05	0.000267514	DE	DEL +	HERVH
11q14.1	21.3152	-1.23754	0.30213	-4.09606	4.2025e-05	0.000268369	DE	DEL -	HERVW
1407	7.71891	-1.28395	0.316212	-4.06041	4.89864e-05	0.00030761	DE	DEL -	HERVH
699	46.5938	-1.54231	0.380486	-4.05353	5.04509e-05	0.000315644	DE	DEL -	HERVH48
2727	2.77127	3.38637	0.83549	4.05315	5.05326e-05	0.00031602	DE	DEL +	HML5
2445	11.8547	-1.28123	0.316123	-4.05295	5.05767e-05	0.000316227	DE	DEL -	HERVE
3854	13.6401	-1.07433	0.266102	-4.03729	5.40731e-05	0.000335628	DE	DEL -	HERV9
4593	16.4845	-1.23874	0.309989	-3.99609	6.43982e-05	0.000391998	DE	DEL -	HERV9
4488	14.226	-1.17072	0.293325	-3.9912	6.57388e-05	0.000399488	DE	DEL -	HERVIP
4806	13.9309	-1.56844	0.393564	-3.98521	6.74197e-05	0.000408155	DE	DEL -	HERVH
4487	4.1032	-3.96558	0.997339	-3.97616	7.00361e-05	0.000421802	DE	DEL -	HERVH
4249	50.4375	-2.13032	0.53706	-3.96664	7.28923e-05	0.000436968	DE	DEL -	HERVIP
530	11.0994	-1.14293	0.28875	-3.9582	7.55155e-05	0.000450407	DE	DEL -	HML2
2421	2.14519	3.82707	0.967449	3.95584	7.62657e-05	0.000453948	DE	DEL +	HERVH
5428	2.0232	-3.01519	0.765664	-3.938	8.21622e-05	0.00048445	DE	DEL -	HERVL
2750	2.31191	3.19395	0.812665	3.93021	8.48718e-05	0.000498526	DE	DEL +	HARLEQUIN
5440	9.17822	-2.46085	0.626487	-3.928	8.56538e-05	0.000502607	DE	DEL -	HERVFB
5841	2.99628	3.59178	0.914397	3.92803	8.56431e-05	0.000502607	DE	DEL +	HUERSP1
3690	83.8662	-2.01655	0.51375	-3.92516	8.66725e-05	0.000507558	DE	DEL -	HML5
3203	2.43905	-2.96416	0.757992	-3.91054	9.20881e-05	0.000536133	DE	DEL -	HERVH
3703	2.91619	-2.58469	0.662223	-3.90305	9.49868e-05	0.000551129	DE	DEL -	HERVH
2953	0.749895	-3.59678	0.923183	-3.89607	9.77675e-05	0.00056489	DE	DEL -	HML3
3826	2.3647	3.18936	0.820533	3.88694	0.000101516	0.000583524	DE	DEL +	THE
2p14	10.2184	-1.27648	0.329289	-3.87648	0.000105978	0.000605288	DE	DEL -	HML8
2557	4.58161	-1.89695	0.4912	-3.86188	0.000112519	0.000637302	DE	DEL -	HERVH
1198	1.7247	3.53337	0.918547	3.84669	0.000119723	0.000672456	DE	DEL +	HARLEQUIN
2373	5.18626	-2.01124	0.52293	-3.84609	0.000120019	0.000673726	DE	DEL -	HML2
5287	2.28969	-2.80389	0.735193	-3.81382	0.000136836	0.000755843	DE	DEL -	HERVH
6217	11.9486	-2.13178	0.559382	-3.81095	0.000138433	0.000763503	DE	DEL -	HERVH
Xp11.4a	2.04822	-2.45415	0.645858	-3.79982	0.0001448	0.000793485	DE	DEL -	HML8
2319	2.41208	3.13023	0.825254	3.79305	0.00014881	0.000813617	DE	DEL +	Unclassifiable
5438	2.30231	3.06193	0.808059	3.78924	0.000151111	0.000823818	DE	DEL +	HERVL
2328	1.678	-3.73583	0.98616	-3.78826	0.000151708	0.000826345	DE	DEL -	HERVH
2734	3.63949	-1.87578	0.49548	-3.78579	0.00015322	0.000832702	DE	DEL -	HML2
4q21.22	4.63333	-1.89707	0.501116	-3.78569	0.000153285	0.000832903	DE	DEL -	HERVW
6084	11.3268	-1.07391	0.283825	-3.78369	0.000154518	0.000838309	DE	DEL -	HERVE
15q21.3	15.7334	-1.19313	0.317833	-3.75394	0.000174077	0.000931569	DE	DEL -	HERVW
5480	3.47941	-1.79573	0.480622	-3.73626	0.000186778	0.000990943	DE	DEL -	HERVH
3775	5.43742	2.89635	0.777358	3.72589	0.000194624	0.00102754	DE	DEL +	HUERSP2
6q27b	38.6822	-1.10406	0.296362	-3.72536	0.000195035	0.0010291	DE	DEL -	HERVW
4161	1.95655	3.12881	0.839905	3.7252	0.000195163	0.00102959	DE	DEL +	HERVL
10q23.33	2.70268	3.39529	0.915016	3.71064	0.000206734	0.00108354	DE	DEL +	HERVW
4489	16.7927	-1.34157	0.362592	-3.69994	0.000215649	0.00112498	DE	DEL -	HERVH
871	2.60852	3.13459	0.848356	3.6949	0.000219969	0.00114443	DE	DEL +	Unclassifiable
882	5.68994	-2.15251	0.584209	-3.68449	0.000229161	0.00118439	DE	DEL -	HERV9
4309	5.37308	-1.61488	0.439241	-3.67652	0.000236434	0.0012165	DE	DEL -	HML3
5972	4.2579	-1.91243	0.527611	-3.6247	0.0002893	0.001449	DE	DEL -	HML2
2295	2.5713	3.2656	0.905948	3.60463	0.000312604	0.00154853	DE	DEL +	HERVH
3192	12.0214	-1.77318	0.492757	-3.59848	0.000320078	0.00158168	DE	DEL -	HML2
5952	2.26155	-2.10296	0.585196	-3.5936	0.000326143	0.00160662	DE	DEL -	HERVH
787	2.0895	-2.25492	0.63015	-3.57838	0.000345732	0.00168821	DE	DEL -	HERVH
852	2.23935	3.45882	0.969154	3.56891	0.000358475	0.0017431	DE	DEL +	HERVH
3555	2.57827	3.18739	0.895563	3.55909	0.000372136	0.00180165	DE	DEL +	HERVL
2144	1.92789	2.9792	0.840015	3.5466	0.000390238	0.00187865	DE	DEL +	HERVH
3339	2.21749	3.3386	0.944502	3.53478	0.000408122	0.00195275	DE	DEL +	HERVH
2585	1.16836	-3.21733	0.911042	-3.53148	0.000413244	0.00197465	DE	DEL -	HERVH
3035	2.0793	3.3535	0.952883	3.51932	0.000432657	0.00205523	DE	DEL +	HARLEQUIN
2282	1.74111	3.46691	0.995811	3.4815	0.000498614	0.00232737	DE	DEL +	HERV9
3741	7.0369	-1.18238	0.3405	-3.47247	0.000515688	0.00239858	DE	DEL -	HERVL
3716	1.0006	-3.19642	0.924734	-3.45658	0.000547078	0.00252595	DE	DEL -	HERVH
2466	6.96029	-1.16686	0.337855	-3.45372	0.000552907	0.00254556	DE	DEL -	HERV9
3q25.1	11.9599	-1.82405	0.529287	-3.44624	0.000568449	0.00260584	DE	DEL -	HERVW
1091	3.07997	2.75842	0.802973	3.43526	0.000591995	0.00270024	DE	DEL +	MER41
2590	4.81504	-1.57962	0.46083	-3.42777	0.000608552	0.00276532	DE	DEL -	HML5
3113	2.32629	2.95129	0.862033	3.42364	0.000617891	0.00279943	DE	DEL +	HERVH
6195	1.78184	3.23087	0.944237	3.42167	0.000622372	0.00281665	DE	DEL +	HERVH
4623	6.10193	-1.29443	0.379616	-3.40984	0.000650004	0.00291802	DE	DEL -	HML1
2643	2.56127	3.14956	0.924333	3.40739	0.00065587	0.00294044	DE	DEL +	HARLEQUIN
496	0.861449	-3.16122	0.931901	-3.39223	0.000693258	0.00308262	DE	DEL -	HUERSP3
936	13.0183	1.31157	0.386984	3.38921	0.000700945	0.00311251	DE	DEL +	HERVH
3342	1.41214	3.48379	1.02954	3.38383	0.000714825	0.00316639	DE	DEL +	HERVH
4463	2.59121	2.9565	0.874841	3.37947	0.000726245	0.00320815	DE	DEL +	HML3
3969	1.33008	3.38187	1.00135	3.37732	0.000731958	0.00322999	DE	DEL +	HERVH
1113	2.45043	-1.86659	0.552821	-3.37648	0.000734209	0.0032384	DE	DEL -	HERVH
657	2.0733	2.84979	0.846353	3.36713	0.000759535	0.00333761	DE	DEL +	HERV9
817	6.97749	-1.43817	0.428061	-3.35972	0.000780202	0.00341994	DE	DEL -	HERVH
2055	3.18767	2.97648	0.886983	3.35573	0.000791552	0.0034655	DE	DEL +	HERVH
1764	1.10422	-2.96024	0.883378	-3.35104	0.00080508	0.00351332	DE	DEL -	HERVH
3072	1.71513	-2.39624	0.715853	-3.3474	0.000815747	0.0035532	DE	DEL -	HERVH
3005	1.74759	2.86583	0.856399	3.34638	0.00081875	0.00356281	DE	DEL +	HERVH
1960	1.93225	-2.42035	0.725836	-3.33456	0.000854338	0.00369631	DE	DEL -	HERVH
4054	19.1292	-1.08814	0.326801	-3.32969	0.000869433	0.00375714	DE	DEL -	HML5
4095	2.16661	3.0574	0.918357	3.32921	0.000870939	0.00376253	DE	DEL +	THE
14q32.11	14.6757	-1.37732	0.415194	-3.31729	0.000908964	0.00390354	DE	DEL -	HERVW
9q32	9.81433	-1.3266	0.40066	-3.31102	0.000929551	0.0039702	DE	DEL -	HML8
846	2.09874	3.14164	0.95429	3.29212	0.000994336	0.00421463	DE	DEL +	MER84
2340	3.59259	-1.66116	0.504627	-3.29186	0.00099527	0.00421736	DE	DEL -	HERVH
2581	110.367	-1.55213	0.471569	-3.29143	0.0009968	0.00422322	DE	DEL -	HERVH48
5476	1.86896	-2.5147	0.767932	-3.27464	0.00105796	0.00444599	DE	DEL -	HERVH
580	1.69749	2.96948	0.907215	3.27318	0.00106343	0.0044651	DE	DEL +	HERVH
11q14.2	1.81877	-2.28363	0.697746	-3.27287	0.00106462	0.00446941	DE	DEL -	HERVW
4p16.3	2.09966	-2.0875	0.644041	-3.24126	0.00119004	0.00491206	DE	DEL -	HERVW
5346	5.55524	1.98257	0.612143	3.23874	0.00120061	0.00494934	DE	DEL +	HERVH
3097	1.78434	3.56123	1.10304	3.22855	0.0012442	0.00510367	DE	DEL +	HERVIP
4340	10.6998	-1.06706	0.331208	-3.22171	0.00127426	0.00520196	DE	DEL -	HML3
1256	4.29526	-1.6449	0.513325	-3.20441	0.0013534	0.00547799	DE	DEL -	HML3
468	56.3292	-1.02524	0.320675	-3.19711	0.0013881	0.00560283	DE	DEL -	HERV9
513	2.34651	-2.14329	0.672138	-3.18877	0.00142881	0.00574156	DE	DEL -	HERVH
2921	1.64673	-2.65338	0.832316	-3.18795	0.00143284	0.00575536	DE	DEL -	HERV9
3883	1.26755	-2.85848	0.896812	-3.18738	0.00143569	0.00576523	DE	DEL -	HERVH
1179	2.32284	-1.94945	0.612435	-3.18311	0.00145702	0.00583473	DE	DEL -	HERVH
3704	159.828	-1.00748	0.317063	-3.17754	0.00148529	0.00592827	DE	DEL -	HERVI
4491	2.41163	2.78119	0.875402	3.17705	0.00148783	0.0059368	DE	DEL +	MER41
3p21.31	19.3631	-1.47929	0.466927	-3.16814	0.00153419	0.00608849	DE	DEL -	HERVW
5360	1.57906	2.95983	0.934253	3.16813	0.00153425	0.00608849	DE	DEL +	HARLEQUIN
1374	1.81402	2.9279	0.925016	3.16524	0.00154953	0.00613823	DE	DEL +	HARLEQUIN
1945	19.2827	-1.14341	0.363374	-3.14665	0.00165152	0.00646541	DE	DEL -	HERVE
1906	2.33512	-1.66783	0.530508	-3.14383	0.00166753	0.00651842	DE	DEL -	HERVT
1109	2.22518	-2.10686	0.671499	-3.13755	0.00170367	0.00663911	DE	DEL -	HERVH
985	1.65837	-2.82528	0.901905	-3.13257	0.00173285	0.00673926	DE	DEL -	HML2
2589	4.22236	2.57894	0.827372	3.11703	0.00182686	0.00705659	DE	DEL +	MER66
2042	1.84868	2.69586	0.866549	3.11104	0.00186432	0.00717932	DE	DEL +	HERVFB
3275	1.00656	2.97038	0.955517	3.10866	0.00187939	0.00722871	DE	DEL +	HARLEQUIN
4350	1.91231	2.96678	0.955228	3.10583	0.00189743	0.0072865	DE	DEL +	HERV35
4361	3.86036	-1.37945	0.446293	-3.0909	0.00199552	0.00761379	DE	DEL -	HERVFB
5815	6.77125	-2.20394	0.713258	-3.08996	0.00200181	0.00763379	DE	DEL -	HERVFB
6184	3.98351	2.38332	0.771441	3.08944	0.00200535	0.00764528	DE	DEL +	HERVH
1659	1.70536	2.92658	0.947589	3.08845	0.002012	0.00766862	DE	DEL +	HERVH
2q11.2	9.49637	-1.18398	0.38413	-3.08223	0.00205455	0.00781126	DE	DEL -	HML7
4046	1.77292	2.87641	0.934745	3.07721	0.00208946	0.00792218	DE	DEL +	HERVL
6127	8.10699	-1.24765	0.407072	-3.06495	0.00217708	0.0081976	DE	DEL -	HEPSI4
1790	1.50272	2.85132	0.930497	3.0643	0.00218179	0.00821216	DE	DEL +	HERVFB
5839	1.55224	3.11066	1.02012	3.04932	0.00229363	0.00856751	DE	DEL +	LTR46
3256	1.58132	3.1216	1.0286	3.0348	0.00240693	0.00892636	DE	DEL +	HERVH
4820	1.37951	2.97636	0.982343	3.02986	0.00244668	0.00905292	DE	DEL +	HERV24
1527	1.16148	-2.46292	0.813715	-3.02676	0.00247187	0.00912519	DE	DEL -	HERVIP
557	4.52803	-1.42982	0.472403	-3.0267	0.00247241	0.00912602	DE	DEL -	HERVH
8p23.1	2.60039	-1.83532	0.610245	-3.00752	0.00263388	0.00963254	DE	DEL -	HML8
6042	1.37322	2.76196	0.919299	3.00442	0.0026609	0.00970134	DE	DEL +	HML3
1879	1.89927	-1.96832	0.65612	-2.99994	0.00270034	0.00982603	DE	DEL -	HERV9
6068	4.38456	-1.76513	0.589239	-2.99561	0.00273899	0.00993926	DE	DEL -	HERV9

## Sheet: S3
HERV locus		Gencode v34														Gene Modulation by SARS-CoV-2
chr	ID	Gene Name	Transcript name	Gene Alias	chromosome	strand	start	end	CDS start	CDS end	Exon count	Exon starts	Exon ends	protein coding	wgEncodeGencodeBasicV34.exonFrames	Regulation	Log2FoldChange	padj
chr1	6123	ENSG00000286966.1	ENST00000665299.1	AL137800.1	chr1	+	183613536	183619335	183613536	183613536	3	183613536,183616000,183618931,	183613789,183616198,183619335,	no	-3
		ENSG00000162704.16	ENST00000359856.11	ARPC5	chr1	-	183620845	183635783	183627531	183635659	4	183620845,183630460,183633081,183635516,	183627594,183630637,183633154,183635783,	yes	0,0,2,0,
chr1	5843	ENSG00000225643.1	ENST00000412797.1	AL606491.1	chr1	+	25581477	25590356	25581477	25581477	2	25581477,25590168,	25581772,25590356,	no	-2
chr1	6228	ENSG00000143669.14	ENST00000389793.7	LYST	chr1	-	235661040	235866906	235662939	235830417	53	235661040,235663983,235664464,235677090,235677479,235686948,235693349,235697082,235702746,235709090,235712056,235715200,235716711,235720660,235724027,235728075,235729595,235730846,235731031,235733502,235733829,235734482,235741421,235743978,235746335,235751209,235752004,235753043,235755477,235757280,235758971,235762719,235766078,235770159,235773841,235774912,235777062,235780864,235781926,235787199…	235663078,235664055,235664621,235677188,235677619,235687047,235693486,235697272,235702977,235709308,235712197,235715357,235716778,235720905,235724180,235728131,235729657,235730943,235731177,235733691,235733906,235734659,235741628,235744157,235746527,235751362,235752171,235753274,235755647,235757458,235759599,235762851,235766277,235770297,235773991,235775086,235777308,235781055,235782087,235787373…	yes	2,2,1,2,0,0,1,0,0,1,1,0,2,0,0,1,2,1,2,2,0,0,0,1,1,1,2,2,0,2,1,1,0,0,0,0,0,1,2,2,1,0,1,0,1,0,0,2,1,0,0,-1,-1,
		ENSG00000143669.14	ENST00000389794.7	LYST	chr1	-	235661049	235866924	235788812	235830417	53	235661049,235661917,235663983,235664464,235677090,235677479,235686948,235693349,235697082,235702746,235709090,235712056,235715200,235716711,235720660,235724027,235728075,235729595,235730846,235731031,235733502,235733829,235734482,235741421,235743978,235746335,235751209,235752004,235753043,235755477,235757280,235758971,235762719,235766078,235770159,235773841,235774912,235777062,235780864,235781926…	235661854,235663078,235664055,235664621,235677188,235677619,235687047,235693486,235697272,235702977,235709308,235712197,235715357,235716778,235720905,235724180,235728131,235729657,235730943,235731177,235733691,235733906,235734659,235741628,235744157,235746527,235751362,235752171,235753274,235755647,235757458,235759599,235762851,235766277,235770297,235773991,235775086,235777308,235781055,235782087…	yes	-1,-1,-1,-1,-1,-1,-1,-1,-1,-1,-1,-1,-1,-1,-1,-1,-1,-1,-1,-1,-1,-1,-1,-1,-1,-1,-1,-1,-1,-1,-1,-1,-1,-1,-1,-1,-1,-1,-1,-1,-1,0,1,0,1,0,0,2,1,0,0,-1,-1,
chr1	1p13.3_HML8	ENSG00000213366.13	ENST00000369831.6	GSTM2	chr1	+	109668021	109709549	109668115	109708576	8	109668021,109668424,109668924,109669289,109669470,109671286,109671472,109708480,	109668151,109668500,109668989,109669371,109669571,109671382,109671583,109709549,	yes	0,0,1,0,1,0,0,0,	DEL -	-1.9851	1.57695e-06
		ENSG00000134184.13	ENST00000483399.6	GSTM1	chr1	+	109687844	109708685	109687873	109689305	5	109687844,109688169,109688672,109689224,109708480,	109687909,109688245,109688737,109689325,109708685,	yes	0,0,1,0,-1,
chr1	5860	ENSG00000286379.1	ENST00000657488.1	AL591845.1	chr1	+	36329629	36335406	36329629	36329629	2	36329629,36334385,	36333486,36335406,	no	-2	DEL -	-1.2145	0.0097883
chr1	6181	ENSG00000231057.4	ENST00000421933.1	AC096637.3	chr1	+	211681763	211687459	211681763	211681763	6	211681763,211683549,211683847,211684653,211685565,211686469,	211681864,211683624,211684001,211684952,211685792,211687459,	no	-6	DEL +	3.23141	0.000373124
chr1	6171	ENSG00000203710.11	ENST00000400960.7	CR1	chr1	+	207496146	207641765	207496267	207639409	39	207496146,207505903,207506713,207511568,207523610,207526752,207527020,207528715,207532179,207533408,207534196,207539980,207542181,207563863,207564131,207565837,207567823,207569058,207569846,207575594,207577804,207580239,207580510,207581917,207584648,207587385,207588674,207607250,207609289,207611676,207611938,207614403,207616574,207618070,207619879,207621972,207622992,207630516,207639396,	207496388,207506083,207506813,207511654,207524009,207526929,207527123,207528801,207532398,207533588,207534296,207540066,207542580,207564040,207564234,207565923,207568042,207569238,207569946,207575680,207578203,207580416,207580613,207582003,207584876,207587565,207588774,207607336,207609688,207611853,207612041,207614489,207616802,207618247,207620065,207621996,207623068,207630621,207641765,	yes	0,1,1,2,1,1,1,2,1,1,1,2,1,1,1,2,1,1,1,2,1,1,1,2,1,1,1,2,1,1,1,2,1,1,1,1,1,2,2,
		ENSG00000203710.11	ENST00000367051.6	CR1	chr1	+	207496242	207640212	207496267	207639409	39	207496242,207505903,207506713,207511568,207542181,207545307,207545575,207547270,207550734,207551963,207552751,207558537,207560738,207563863,207564131,207565837,207567823,207569058,207569846,207575594,207577804,207580239,207580510,207581917,207584648,207587385,207588674,207607250,207609289,207611676,207611938,207614403,207616574,207618070,207619879,207621972,207622992,207630516,207639396,	207496388,207506083,207506813,207511654,207542580,207545484,207545678,207547356,207550953,207552143,207552851,207558623,207561137,207564040,207564234,207565923,207568042,207569238,207569946,207575680,207578203,207580416,207580613,207582003,207584876,207587565,207588774,207607336,207609688,207611853,207612041,207614489,207616802,207618247,207620065,207621996,207623068,207630621,207640212,	yes	0,1,1,2,1,1,1,2,1,1,1,2,1,1,1,2,1,1,1,2,1,1,1,2,1,1,1,2,1,1,1,2,1,1,1,1,1,2,2,
		ENSG00000203710.11	ENST00000367052.6	CR1	chr1	+	207496242	207640212	207496267	207639409	39	207496242,207505903,207506713,207511568,207523610,207526752,207527020,207528715,207532179,207533408,207534196,207539980,207542181,207545307,207545575,207547270,207550734,207551963,207552751,207575594,207577804,207580239,207580510,207581917,207584648,207587385,207588674,207607250,207609289,207611676,207611938,207614403,207616574,207618070,207619879,207621972,207622992,207630516,207639396,	207496388,207506083,207506813,207511654,207524009,207526929,207527123,207528801,207532398,207533588,207534296,207540066,207542580,207545484,207545678,207547356,207550953,207552143,207552851,207575680,207578203,207580416,207580613,207582003,207584876,207587565,207588774,207607336,207609688,207611853,207612041,207614489,207616802,207618247,207620065,207621996,207623068,207630621,207640212,	yes	0,1,1,2,1,1,1,2,1,1,1,2,1,1,1,2,1,1,1,2,1,1,1,2,1,1,1,2,1,1,1,2,1,1,1,1,1,2,2,
		ENSG00000203710.11	ENST00000367053.6	CR1	chr1	+	207496242	207640212	207496267	207639409	39	207496242,207505903,207506713,207511568,207523610,207526752,207527020,207528715,207532179,207533408,207534196,207539980,207560738,207563863,207564131,207565837,207567823,207569058,207569846,207575594,207577804,207580239,207580510,207581917,207584648,207587385,207588674,207607250,207609289,207611676,207611938,207614403,207616574,207618070,207619879,207621972,207622992,207630516,207639396,	207496388,207506083,207506813,207511654,207524009,207526929,207527123,207528801,207532398,207533588,207534296,207540066,207561137,207564040,207564234,207565923,207568042,207569238,207569946,207575680,207578203,207580416,207580613,207582003,207584876,207587565,207588774,207607336,207609688,207611853,207612041,207614489,207616802,207618247,207620065,207621996,207623068,207630621,207640212,	yes	0,1,1,2,1,1,1,2,1,1,1,2,1,1,1,2,1,1,1,2,1,1,1,2,1,1,1,2,1,1,1,2,1,1,1,1,1,2,2,
		ENSG00000203710.11	ENST00000367049.8	CR1	chr1	+	207496267	207639409	207496267	207639409	47	207496267,207505903,207506713,207511568,207523610,207526752,207527020,207528715,207532179,207533408,207534196,207539980,207542181,207545307,207545575,207547270,207550734,207551963,207552751,207558537,207560738,207563863,207564131,207565837,207567823,207569058,207569846,207575594,207577804,207580239,207580510,207581917,207584648,207587385,207588674,207607250,207609289,207611676,207611938,207614403…	207496388,207506083,207506813,207511654,207524009,207526929,207527123,207528801,207532398,207533588,207534296,207540066,207542580,207545484,207545678,207547356,207550953,207552143,207552851,207558623,207561137,207564040,207564234,207565923,207568042,207569238,207569946,207575680,207578203,207580416,207580613,207582003,207584876,207587565,207588774,207607336,207609688,207611853,207612041,207614489…	yes	0,1,1,2,1,1,1,2,1,1,1,2,1,1,1,2,1,1,1,2,1,1,1,2,1,1,1,2,1,1,1,2,1,1,1,2,1,1,1,2,1,1,1,1,1,2,2,
chr1	6116	ENSG00000236021.2	ENST00000654248.1	AL591043.2	chr1	+	176207699	176447919	176207699	176207699	6	176207699,176218539,176229088,176265052,176441977,176446269,	176207871,176218646,176229364,176265118,176442014,176447919,	no	-6
		ENSG00000236021.2	ENST00000660913.1	AL591043.2	chr1	+	176207758	176418790	176207758	176207758	6	176207758,176218533,176228184,176229088,176265052,176417871,	176207871,176218646,176228249,176229364,176265118,176418790,	no	-6
chr1	6217	ENSG00000236975.2	ENST00000662083.1	LINC02814	chr1	-	229087113	229184095	229087113	229087113	5	229087113,229091505,229092086,229093093,229184049,	229089951,229091560,229092142,229093288,229184095,	no	-5
chr1	6084	ENSG00000283696.1	ENST00000636161.1	AL592295.4	chr1	+	161399408	161422424	161399408	161399408	2	161399408,161421931,	161399912,161422424,	no	-2
		ENSG00000283360.1	ENST00000637155.1	AL592295.3	chr1	-	161403408	161470523	161403408	161403408	5	161403408,161419668,161420222,161427825,161470469,	161403626,161419888,161420399,161428019,161470523,	no	-5
chr1	5972	ENSG00000117528.14	ENST00000370214.9	ABCD3	chr1	+	94418388	94518663	94418478	94517129	23	94418388,94458606,94464774,94467918,94473765,94475142,94475613,94478258,94480463,94483169,94487541,94487693,94487891,94489724,94489902,94491183,94498601,94498782,94498944,94499494,94506537,94515145,94517051,	94418588,94458643,94464873,94468007,94473835,94475240,94475737,94478315,94480606,94483239,94487611,94487791,94487983,94489816,94489975,94491247,94498679,94498848,94499034,94499614,94506642,94515202,94518663,	yes	0,2,0,0,2,0,2,0,0,2,0,1,0,2,1,2,0,0,0,0,0,0,0,
		ENSG00000117528.14	ENST00000315713.5	ABCD3	chr1	+	94418478	94478723	94418478	94478550	9	94418478,94458606,94464774,94467918,94473765,94475142,94475613,94478258,94478523,	94418588,94458643,94464873,94468007,94473835,94475240,94475737,94478315,94478723,	yes	0,2,0,0,2,0,2,0,0,
chr1	6195	ENSG00000238042.5	ENST00000412445.1	LINC02257	chr1	-	221913647	221978523	221913647	221913647	4	221913647,221914422,221918591,221978359,	221913858,221914531,221918712,221978523,	no	-4
chr1	6184	ENSG00000282718.1	ENST00000632866.1	AC104333.4	chr1	+	212916786	212917577	212916786	212916786	3	212916786,212917115,212917359,	212917037,212917200,212917577,	no	-3
chr1	6127	ENSG00000229739.4	ENST00000655945.1	PDC-AS1	chr1	+	186465708	186521147	186465708	186465708	3	186465708,186470270,186519775,	186466367,186470395,186521147,	no	-3	DEL -	-1.28626	0.000271731
		ENSG00000273198.1	ENST00000609032.1	AL096803.3	chr1	+	186521772	186522304	186521772	186521772	1	186521772	186522304	no	-1
chr1	6068	ENSG00000287064.1	ENST00000653192.1	AL606500.1	chr1	+	154671592	154678345	154671592	154671592	2	154671592,154677613,	154672084,154678345,	no	-2
chr10	3199	ENSG00000107611.16	ENST00000377833.10	CUBN	chr10	-	16823965	17129811	16824974	17129765	67	16823965,16828804,16831251,16835013,16836234,16840329,16840884,16851234,16869635,16874373,16876896,16888416,16890370,16898995,16900624,16901337,16903965,16906202,16907507,16913810,16915031,16915820,16918621,16919962,16925240,16925583,16928156,16933086,16937591,16938962,16940031,16947234,16948477,16950000,16952275,16954388,16982483,16984104,16990333,17019832,17041032,17043826,17045006,17045933,170…	16825082,16829040,16831417,16835195,16836382,16840535,16841047,16851443,16869853,16874503,16877097,16888566,16890527,16899183,16900850,16901459,16904115,16906409,16907679,16913992,16915172,16916030,16918800,16920137,16925424,16925774,16928303,16933284,16937784,16939147,16940237,16947367,16948606,16950111,16952389,16954548,16982653,16984279,16990515,17019983,17041220,17043983,17045188,17046094,170…	yes	0,1,0,1,0,1,0,1,2,1,1,1,0,1,0,1,1,1,0,1,1,1,2,1,0,1,1,1,0,1,2,1,1,1,1,0,1,0,1,0,1,0,1,2,1,2,1,0,1,0,1,0,1,0,1,0,1,1,1,0,2,0,0,0,0,2,0,	DEL -	-1.10542	0.000219212
chr10	3316	ENSG00000107798.18	ENST00000371837.5	LIPA	chr10	-	89213568	89414557	89214827	89412851	9	89213568,89215937,89222510,89223683,89225091,89226894,89228199,89412790,89414406,	89215061,89216009,89222582,89223830,89225228,89227004,89228398,89412922,89414557,	yes	0,0,0,0,1,2,1,0,-1,
		ENSG00000119922.10	ENST00000638108.1	IFIT2	chr10	+	89283693	89308900	89302123	89307375	5	89283693,89285035,89292288,89301976,89305961,	89283891,89285264,89292473,89302128,89308900,	yes	-1,-1,-1,0,2,
		ENSG00000232110.8	ENST00000354541.7	AL353751.1	chr10	+	89283764	89292125	89283764	89283764	3	89283764,89285035,89291986,	89283891,89285264,89292125,	no	-3	DEL -	-2.33306	0.00137491
		ENSG00000232110.8	ENST00000659383.1	AL353751.1	chr10	+	89285775	89292121	89285775	89285775	2	89285775,89291986,	89287222,89292121,	no	-2	DEL -	-2.33306	0.00137491
chr10	3200	ENSG00000241058.4	ENST00000377304.7	NSUN6	chr10	-	18545560	18651587	18545932	18651203	11	18545560,18548111,18551822,18585948,18596207,18609844,18614459,18616183,18642475,18648489,18651128,	18546145,18548237,18551971,18586093,18596327,18609926,18614613,18616293,18642555,18648645,18651587,	yes	0,0,1,0,0,2,1,2,0,0,0,
chr10	3366	ENSG00000229272.2	ENST00000663084.1	AL157388.1	chr10	-	118784562	119029544	118784562	118784562	4	118784562,118866186,119025796,119029344,	118787042,118866318,119025860,119029544,	no	-4
chr10	3222	ENSG00000108100.18	ENST00000374706.5	CCNY	chr10	+	35247024	35571924	35483411	35569170	12	35247024,35248108,35250521,35483403,35501500,35516522,35525963,35529972,35530123,35553018,35566022,35569053,	35247130,35248211,35250626,35483478,35501535,35516623,35525999,35530030,35530243,35553185,35566185,35571924,	yes	-1,-1,-1,0,1,0,2,2,0,0,2,0,
		ENSG00000108100.18	ENST00000374704.8	CCNY	chr10	+	35336508	35572667	35337053	35569170	10	35336508,35483403,35501500,35516522,35525963,35529972,35530123,35553018,35566022,35569053,	35337207,35483478,35501535,35516623,35525999,35530030,35530243,35553185,35566185,35572667,	yes	0,1,1,0,2,2,0,0,2,0,
		ENSG00000108100.18	ENST00000265375.13	CCNY	chr10	+	35336873	35572669	35483411	35569170	11	35336873,35394815,35483403,35501500,35516522,35525963,35529972,35530123,35553018,35566022,35569053,	35337207,35394878,35483478,35501535,35516623,35525999,35530030,35530243,35553185,35566185,35572669,	yes	-1,-1,0,1,0,2,2,0,0,2,0,
		ENSG00000108100.18	ENST00000339497.7	CCNY	chr10	+	35336873	35572669	35337053	35569170	9	35336873,35501500,35516522,35525963,35529972,35530123,35553018,35566022,35569053,	35337207,35501535,35516623,35525999,35530030,35530243,35553185,35566185,35572669,	yes	0,1,0,2,2,0,0,2,0,
chr10	3203	ENSG00000120594.17	ENST00000377242.7	PLXDC2	chr10	+	19816238	20280357	19817079	20279819	13	19816238,20001774,20068169,20143294,20147783,20164467,20176998,20177327,20211668,20217425,20219063,20245344,20279702,	19817191,20001986,20068239,20143417,20147902,20164567,20177094,20177409,20211729,20217576,20219102,20245505,20280357,	yes	0,1,0,1,1,0,1,1,2,0,1,1,0,
		ENSG00000120594.17	ENST00000377252.5	PLXDC2	chr10	+	19816431	20289856	19817079	20279819	14	19816431,20001774,20046868,20068169,20143294,20147783,20164467,20176998,20177327,20211668,20217425,20219063,20245344,20279702,	19817191,20001986,20047015,20068239,20143417,20147902,20164567,20177094,20177409,20211729,20217576,20219102,20245505,20289856,	yes	0,1,0,0,1,1,0,1,1,2,0,1,1,0,
chr10	10q23.33_HERVW	ENSG00000276490.1	ENST00000464755.1	AL583836.1	chr10	+	94688153	94853073	94688153	94775131	14	94688153,94694916,94706783,94720395,94724345,94733296,94775057,94775389,94780498,94781820,94820495,94842836,94849916,94852732,	94688274,94695077,94706960,94720537,94724533,94733438,94775220,94775539,94780659,94781997,94820637,94843024,94850058,94853073,	yes	0,1,0,0,1,0,1,-1,-1,-1,-1,-1,-1,-1,
		ENSG00000165841.11	ENST00000371321.9	CYP2C19	chr10	+	94762680	94855547	94762705	94852914	9	94762680,94775057,94775389,94780498,94781820,94820495,94842836,94849916,94852732,	94762873,94775220,94775539,94780659,94781997,94820637,94843024,94850058,94855547,	yes	0,0,1,1,0,0,1,0,1,
chr10	3192	ENSG00000285988.1	ENST00000648995.1	AL392086.2	chr10	+	6737417	6840712	6737417	6737417	4	6737417,6833642,6837973,6840390,	6737628,6833688,6838008,6840712,	no	-4
		ENSG00000238266.2	ENST00000648093.1	LINC00707	chr10	+	6779548	6840818	6779548	6779548	7	6779548,6781303,6810598,6812268,6833642,6837973,6840390,	6779887,6781486,6810763,6812368,6833688,6838008,6840818,	no	-7
		ENSG00000238266.2	ENST00000436383.2	LINC00707	chr10	+	6779569	6842906	6779569	6779569	5	6779569,6781303,6833642,6837973,6840390,	6779887,6781486,6833688,6838008,6842906,	no	-5
		ENSG00000238266.2	ENST00000648637.1	LINC00707	chr10	+	6779579	6840873	6779579	6779579	5	6779579,6781303,6833642,6837973,6840390,	6779887,6781486,6833688,6838652,6840873,	no	-5
		ENSG00000238266.2	ENST00000648398.1	LINC00707	chr10	+	6779587	6841158	6779587	6779587	6	6779587,6781303,6812249,6833642,6837973,6840390,	6779887,6781486,6812556,6833688,6838008,6841158,	no	-6
		ENSG00000285845.1	ENST00000650205.1	AL392086.1	chr10	+	6779607	6877888	6779607	6779607	6	6779607,6781303,6833642,6837973,6873799,6877275,	6779887,6781486,6833688,6838008,6873873,6877888,	no	-6
		ENSG00000238266.2	ENST00000649029.1	LINC00707	chr10	+	6794739	6841238	6794739	6794739	7	6794739,6810598,6812249,6817048,6833642,6837973,6840390,	6795095,6810763,6812368,6817126,6833688,6838008,6841238,	no	-7
		ENSG00000287277.1	ENST00000665216.1	AL392086.3	chr10	-	6824274	6987726	6824274	6824274	5	6824274,6826610,6826937,6935112,6987604,	6825937,6826702,6827215,6935408,6987726,	no	-5
		ENSG00000287277.1	ENST00000669799.1	AL392086.3	chr10	-	6824300	6828012	6824300	6824300	3	6824300,6826610,6826937,	6825937,6826786,6828012,	no	-3
chr10	3342	ENSG00000237579.3	ENST00000666640.1	LINC01514	chr10	+	101176319	101194145	101176319	101176319	7	101176319,101176988,101181689,101186048,101191070,101191309,101193697,	101176697,101177102,101181745,101186164,101191212,101191510,101194145,	no	-7
chr10	3275	ENSG00000165449.11	ENST00000395347.1	SLC16A9	chr10	-	59650764	59736002	59652771	59684291	6	59650764,59653674,59664226,59672769,59684095,59735929,	59652950,59654589,59664322,59672913,59684327,59736002,	yes	1,1,1,1,0,-1,
chr11	3403	ENSG00000133812.15	ENST00000256190.12	SBF2	chr11	-	9778666	10294207	9780417	10294069	40	9778666,9781506,9784350,9785124,9787633,9789108,9790555,9795830,9807999,9808900,9812531,9816839,9829355,9832223,9839497,9842624,9845564,9846955,9850022,9852675,9853539,9856457,9858225,9895942,9961956,9963772,9968340,9989496,9992414,9992989,9993920,9998265,10000913,10002556,10028451,10029764,10031047,10042843,10193901,10294014,	9780516,9781638,9784438,9785318,9787738,9789342,9790683,9795957,9808185,9809002,9812708,9817024,9829496,9832420,9839696,9842770,9845740,9847083,9850218,9852749,9853712,9856720,9858396,9896011,9962106,9963882,9968545,9989595,9992543,9993103,9993998,9998379,10001022,10002689,10028557,10029875,10031170,10042981,10193987,10294207,	yes	0,0,2,0,0,0,1,0,0,0,0,1,1,2,1,2,0,1,0,1,2,0,0,0,0,1,0,0,0,0,0,0,2,1,0,0,0,0,1,0,
chr11	3547	ENSG00000166435.15	ENST00000340360.10	XRRA1	chr11	-	74840229	74949187	74843199	74940878	19	74840229,74843853,74844167,74845072,74848114,74851087,74851988,74859157,74862980,74906238,74907144,74921213,74927390,74930299,74933824,74936883,74940784,74945017,74948927,	74843453,74843959,74844283,74845271,74848462,74851203,74852082,74859283,74863021,74906456,74907273,74921347,74927488,74930372,74933872,74937068,74940882,74945085,74949187,	yes	1,0,1,0,0,1,0,0,1,2,2,0,1,0,0,1,0,-1,-1,
		ENSG00000166435.15	ENST00000321448.12	XRRA1	chr11	-	74840909	74949149	74843199	74907206	16	74840909,74843853,74844167,74845072,74848114,74851087,74851988,74862980,74906238,74907144,74921213,74927390,74930299,74933800,74936883,74948927,	74843453,74843959,74844283,74845271,74848462,74851203,74852082,74863021,74906456,74907273,74921347,74927488,74930372,74933872,74937068,74949149,	yes	1,0,1,0,0,1,0,1,2,0,-1,-1,-1,-1,-1,-1,
		ENSG00000166435.15	ENST00000527087.5	XRRA1	chr11	-	74842967	74949116	74843414	74940878	15	74842967,74844167,74845072,74848114,74851087,74906238,74907144,74921213,74927390,74930299,74933824,74936883,74940784,74945017,74948927,	74843453,74844283,74845271,74848462,74851203,74906456,74907273,74921347,74927488,74930372,74933872,74937068,74940882,74945085,74949116,	yes	0,1,0,0,1,2,2,0,1,0,0,1,0,-1,-1,
chr11	3542	ENSG00000248671.8	ENST00000664227.1	AP003498.1	chr11	-	71673884	71813494	71673884	71673884	4	71673884,71739843,71807592,71813342,	71674782,71739963,71807656,71813494,	no	-4
		ENSG00000285933.1	ENST00000648998.1	AP003498.3	chr11	+	71745330	71747051	71745330	71745330	2	71745330,71746588,	71746012,71747051,	no	-2	DEL -	-3.74009	1.01656e-06
chr11	3659	ENSG00000285909.1	ENST00000649590.1	AP002762.2	chr11	-	122751146	122851617	122751146	122751146	7	122751146,122752956,122762286,122764297,122764597,122765955,122851544,	122751989,122753084,122762508,122764378,122764874,122766049,122851617,	no	-7
chr11	3656	ENSG00000137642.13	ENST00000260197.12	SORL1	chr11	+	121452313	121633763	121452331	121629563	48	121452313,121470006,121478117,121488031,121490042,121496868,121513002,121514151,121520656,121522585,121522915,121532463,121543547,121545242,121549959,121550584,121553936,121555186,121557313,121558590,121559518,121566939,121570156,121574240,121577280,121583457,121586221,121588019,121589258,121590039,121591000,121595622,121604192,121605112,121605401,121606844,121607185,121608103,121611075,121612735…	121452616,121470123,121478243,121488193,121490110,121497049,121513104,121514321,121520849,121522703,121522989,121532552,121543726,121545429,121550088,121550670,121554109,121555318,121557405,121558837,121559657,121567113,121570270,121574363,121577400,121583583,121586329,121588151,121589390,121590174,121591156,121595772,121604324,121605239,121605571,121606957,121607290,121608176,121611158,121612832…	yes	0,0,0,0,0,2,0,0,2,0,1,0,2,1,2,2,1,0,0,2,0,1,1,1,1,1,1,1,1,1,1,1,1,1,2,1,0,0,1,0,1,0,0,0,1,0,1,1,
chr11	3406	ENSG00000129084.17	ENST00000418988.2	PSMA1	chr11	-	14505063	14643617	14505191	14610986	11	14505063,14507655,14510871,14513569,14513816,14514402,14517641,14517879,14518996,14610965,14643454,	14505248,14507766,14510951,14513699,14513887,14514491,14517745,14517981,14519041,14611151,14643617,	yes	0,0,1,0,1,2,0,0,0,0,-1,
chr11	3543	ENSG00000248671.8	ENST00000664227.1	AP003498.1	chr11	-	71673884	71813494	71673884	71673884	4	71673884,71739843,71807592,71813342,	71674782,71739963,71807656,71813494,	no	-4
chr11	11q14.1_HERVW	ENSG00000087884.14	ENST00000532481.5	AAMDC	chr11	+	77821108	77918432	77842496	77918099	4	77821108,77842478,77869721,77918060,	77821180,77842628,77869817,77918432,	yes	-1,0,0,0,
		ENSG00000087884.14	ENST00000526415.5	AAMDC	chr11	+	77821128	77872352	77842496	77872315	5	77821128,77841018,77842478,77869721,77872174,	77821241,77841060,77842628,77869817,77872352,	yes	-1,-1,0,0,0,
		ENSG00000087884.14	ENST00000393427.6	AAMDC	chr11	+	77821143	77872361	77842496	77872315	4	77821143,77842478,77869721,77872174,	77821241,77842628,77869817,77872361,	yes	-1,0,0,0,
		ENSG00000087884.14	ENST00000527134.5	AAMDC	chr11	+	77821153	77900732	77842496	77900601	7	77821153,77841018,77842478,77869721,77876949,77878701,77900570,	77821241,77841060,77842628,77869817,77877049,77878756,77900732,	yes	-1,-1,0,0,0,1,2,
		ENSG00000087884.14	ENST00000304716.12	AAMDC	chr11	+	77821154	77900714	77842496	77900686	6	77821154,77841018,77842478,77869721,77876949,77900570,	77821241,77841060,77842628,77869817,77877049,77900714,	yes	-1,-1,0,0,0,1,
		ENSG00000087884.14	ENST00000630098.2	AAMDC	chr11	+	77821161	77900686	77842496	77900686	5	77821161,77842478,77869721,77876949,77900570,	77821241,77842628,77869817,77877049,77900686,	yes	-1,0,0,0,1,
		ENSG00000087884.14	ENST00000525409.5	AAMDC	chr11	+	77821186	77872352	77842496	77872315	4	77821186,77841018,77842478,77872174,	77821237,77841060,77842628,77872352,	yes	-1,-1,0,0,
		ENSG00000254459.1	ENST00000525594.1	AP002812.2	chr11	-	77829653	77872262	77829653	77829653	2	77829653,77872151,	77830127,77872262,	no	-2
		ENSG00000087884.14	ENST00000533193.5	AAMDC	chr11	+	77841018	77872354	77842496	77872315	5	77841018,77842478,77855344,77869721,77872174,	77841060,77842628,77855482,77869817,77872354,	yes	-1,0,0,0,0,
		ENSG00000087884.14	ENST00000525034.1	AAMDC	chr11	+	77841137	77872352	77841185	77872315	4	77841137,77842478,77869721,77872174,	77841224,77842628,77869817,77872352,	yes	0,0,0,0,
chr11	3555	ENSG00000149256.16	ENST00000278550.12	TENM4	chr11	-	78652828	79441030	78658057	79069944	34	78652828,78661448,78668936,78672032,78676151,78688053,78701525,78708360,78712481,78720369,78722667,78726078,78729375,78732315,78738450,78756804,78770991,78778601,78786897,78805291,78812121,78814293,78854103,78855963,78862961,78889784,78891237,78903267,79064737,79069721,79148709,79215807,79297487,79440508,	78658816,78661591,78670551,78672329,78676387,78688226,78702403,78708515,78712714,78720390,78722917,78726222,78729643,78732577,78738570,78757021,78771138,78778628,78787083,78805492,78812316,78814395,78854314,78856178,78863132,78890020,78891336,78903523,79065007,79070009,79148806,79215909,79297543,79441030,	yes	0,1,0,0,1,2,0,1,2,2,1,1,0,2,2,1,1,1,1,1,1,1,0,1,1,2,2,1,1,0,-1,-1,-1,-1,
chr11	11q14.2_HERVW	ENSG00000150687.12	ENST00000533902.2	PRSS23	chr11	+	86800520	86952910	86823387	86951285	3	86800520,86823376,86951215,	86800651,86823593,86952910,	yes	-1,0,2,
		ENSG00000269895.1	ENST00000602510.1	AP000654.1	chr11	+	86833067	86837615	86833067	86833067	2	86833067,86836818,	86833462,86837615,	no	-2
chr12	3751	ENSG00000255760.2	ENST00000662662.1	LINC02422	chr12	-	31876968	31959316	31876968	31876968	3	31876968,31915719,31959127,	31877893,31915898,31959316,	no	-3
chr12	3692	ENSG00000256661.1	ENST00000537288.1	A2ML1-AS1	chr12	-	8776218	8830947	8776218	8776218	2	8776218,8830661,	8776384,8830947,	no	-2
		ENSG00000249790.3	ENST00000540299.1	AC092490.1	chr12	+	8788273	8794336	8788273	8788273	3	8788273,8789999,8794304,	8788786,8790263,8794336,	no	-3	DEL -	-3.22873	6.04743e-10
		ENSG00000249790.3	ENST00000514568.2	AC092490.1	chr12	+	8788273	8795789	8788273	8788273	2	8788273,8794304,	8788760,8795789,	no	-2	DEL -	-3.22873	6.04743e-10
chr12	3880	ENSG00000173588.15	ENST00000397809.10	CEP83	chr12	-	94307697	94459867	94308812	94412490	17	94307697,94309917,94312913,94331699,94333481,94335588,94367793,94368056,94369921,94375885,94378790,94400849,94403169,94411696,94412317,94435274,94459556,	94308917,94310107,94313017,94331829,94333639,94335664,94367943,94368201,94370036,94376017,94379042,94400981,94403262,94411847,94412591,94435327,94459867,	yes	0,2,0,2,0,2,2,1,0,0,0,0,0,2,0,-1,-1,
		ENSG00000173588.15	ENST00000339839.9	CEP83	chr12	-	94308279	94459946	94308812	94412490	16	94308279,94309917,94312913,94331699,94333481,94335588,94367793,94368056,94369921,94375885,94378790,94400849,94403169,94411696,94412317,94459556,	94308917,94310107,94313017,94331829,94333639,94335664,94367943,94368201,94370036,94376017,94379042,94400981,94403262,94411847,94412591,94459946,	yes	0,2,0,2,0,2,2,1,0,0,0,0,0,2,0,-1,
		ENSG00000173588.15	ENST00000397807.6	CEP83	chr12	-	94308285	94412595	94312917	94403199	16	94308285,94309917,94312913,94312930,94331699,94333481,94335588,94367793,94368056,94369921,94375885,94378790,94400849,94403169,94411696,94412317,	94308917,94310107,94312929,94313017,94331829,94333639,94335664,94367943,94368201,94370036,94376017,94379042,94400981,94403262,94411847,94412595,	yes	-1,-1,0,0,2,0,2,2,1,0,0,0,0,0,-1,-1,
		ENSG00000244391.3	ENST00000469709.3	RN7SL330P	chr12	+	94361219	94361526	94361219	94361219	1	94361219	94361526	no	-1
chr12	3922	ENSG00000196387.9	ENST00000355557.6	ZNF140	chr12	+	133079837	133107544	133081320	133106651	5	133079837,133081272,133083102,133083465,133105509,	133081072,133081329,133083229,133083561,133107544,	yes	-1,0,0,1,1,
		ENSG00000196387.9	ENST00000544426.5	ZNF140	chr12	+	133080881	133107526	133105586	133106651	4	133080881,133081272,133083486,133105509,	133081072,133081329,133083561,133107526,	yes	-1,-1,-1,0,
		ENSG00000196387.9	ENST00000319849.7	ZNF140	chr12	+	133080931	133105590	133081320	133105528	6	133080931,133081272,133083102,133083462,133093414,133105509,	133081072,133081329,133083229,133083561,133093505,133105590,	yes	-1,0,0,1,1,2,
		ENSG00000196387.9	ENST00000440550.6	ZNF140	chr12	+	133080931	133106866	133081320	133105698	5	133080931,133081272,133083102,133083465,133105624,	133081072,133081329,133083229,133083561,133106866,	yes	-1,0,0,1,1,
chr12	3688	ENSG00000286895.1	ENST00000669735.1	AC092745.5	chr12	+	8243146	8342048	8243146	8243146	7	8243146,8244803,8247624,8251368,8278054,8294718,8341753,	8243285,8244858,8247717,8251507,8278161,8294980,8342048,	no	-7
		ENSG00000226091.7	ENST00000544461.1	LINC00937	chr12	-	8295985	8396803	8295985	8295985	5	8295985,8308597,8316355,8390269,8396422,	8297618,8308732,8316539,8390969,8396803,	no	-5
		ENSG00000256101.5	ENST00000535746.5	AC092745.1	chr12	+	8321875	8329614	8321875	8321875	3	8321875,8323552,8329396,	8322088,8323724,8329614,	no	-3
		ENSG00000256101.5	ENST00000539795.1	AC092745.1	chr12	+	8321952	8329614	8321952	8321952	3	8321952,8322860,8329396,	8322088,8323108,8329614,	no	-3
chr12	3687	ENSG00000286895.1	ENST00000669735.1	AC092745.5	chr12	+	8243146	8342048	8243146	8243146	7	8243146,8244803,8247624,8251368,8278054,8294718,8341753,	8243285,8244858,8247717,8251507,8278161,8294980,8342048,	no	-7
		ENSG00000286504.1	ENST00000656887.1	AC092745.4	chr12	-	8282676	8286518	8282676	8282676	2	8282676,8285714,	8285138,8286518,	no	-2	DEL -	-1.53309	0.00200737
chr12	3720	ENSG00000214772.2	ENST00000501178.2	AC010168.1	chr12	+	14665654	14757963	14665654	14665654	5	14665654,14665858,14672265,14718034,14757594,	14665697,14666013,14672314,14718075,14757963,	no	-5
chr12	3892	ENSG00000256155.1	ENST00000535911.1	LINC02598	chr12	-	10358463	10361045	10358463	10358463	2	10358463,10360583,	10358563,10361045,	no	-2
		ENSG00000245648.2	ENST00000663376.1	AC022075.1	chr12	+	10363637	10379883	10363637	10363637	4	10363637,10363874,10374034,10379701,	10363687,10364033,10374136,10379883,	no	-4
		ENSG00000245648.2	ENST00000665123.1	AC022075.1	chr12	+	10363706	10373439	10363706	10363706	2	10363706,10370378,	10364033,10373439,	no	-2
		ENSG00000245648.2	ENST00000500682.1	AC022075.1	chr12	+	10363768	10398506	10363768	10363768	4	10363768,10374034,10379701,10396178,	10364033,10374136,10379836,10398506,	no	-4
		ENSG00000245648.2	ENST00000654540.1	AC022075.1	chr12	+	10368310	10379887	10368310	10368310	5	10368310,10370378,10373040,10374034,10379701,	10368529,10370452,10373137,10374136,10379887,	no	-5
chr12	3854	ENSG00000127720.8	ENST00000248306.8	METTL25	chr12	+	82358528	82479239	82358565	82479024	12	82358528,82386802,82389815,82398794,82402982,82430892,82434694,82438717,82456726,82476643,82477280,82478931,	82358824,82386967,82389922,82399394,82403130,82430987,82434724,82438791,82456820,82476718,82477352,82479239,	yes	0,1,1,0,0,1,0,0,2,0,0,0,
chr12	3690	ENSG00000255801.1	ENST00000542819.1	AC092746.1	chr12	-	8548360	8567613	8548360	8548360	3	8548360,8551999,8567493,	8548661,8552140,8567613,	no	-3
chr12	3703	ENSG00000256288.1	ENST00000539009.1	LINC02617	chr12	-	10332860	10338292	10332860	10332860	3	10332860,10336111,10338044,	10333063,10336309,10338292,	no	-3
chr12	3775	ENSG00000134283.18	ENST00000549190.5	PPHLN1	chr12	+	42238446	42441947	42238627	42441509	10	42238446,42335882,42351884,42355160,42374862,42384939,42387455,42393569,42398853,42441314,	42238661,42335974,42352049,42355222,42375074,42384996,42387535,42393689,42398994,42441947,	yes	0,1,0,0,2,1,1,0,0,0,
chr12	3741	ENSG00000123104.12	ENST00000381340.8	ITPR2	chr12	-	26335351	26833194	26339396	26832781	57	26335351,26340166,26387433,26398875,26400127,26411319,26415302,26419048,26427912,26436220,26439126,26443542,26475295,26476911,26481130,26483697,26486103,26487067,26494152,26495151,26550246,26556232,26561761,26578712,26580026,26595464,26596882,26599144,26599986,26602369,26602616,26621122,26622239,26624298,26628032,26631865,26653975,26655707,26656296,26657706,26658010,26659112,26663684,26665909,266…	26339483,26340328,26387594,26399041,26400258,26411412,26415498,26419213,26428088,26436346,26439319,26443650,26475418,26477007,26481241,26483898,26486360,26487251,26494340,26495260,26550355,26556375,26561952,26578833,26580155,26595590,26597134,26599345,26600109,26602495,26602706,26621296,26622405,26624356,26628162,26632059,26654126,26655852,26656548,26657892,26658130,26659285,26663846,26666051,266…	yes	0,0,1,0,1,1,0,0,1,1,0,0,0,0,0,0,1,0,1,0,2,0,1,0,0,0,0,0,0,0,0,0,2,1,0,1,0,2,2,2,2,0,0,2,0,2,0,0,0,0,0,0,0,0,1,2,0,
		ENSG00000123104.12	ENST00000242737.5	ITPR2	chr12	-	26721286	26832781	26721321	26832781	6	26721286,26722396,26724655,26725649,26790156,26832689,	26721342,26722555,26724742,26725765,26790227,26832781,	yes	0,0,0,1,2,0,
chr12	3883	ENSG00000074527.13	ENST00000343702.9	NTN4	chr12	-	95657806	95790764	95659085	95790309	10	95657806,95665809,95670077,95682706,95683497,95710440,95713211,95737865,95786938,95790254,	95659222,95665980,95670146,95682822,95683711,95710629,95713338,95738144,95787468,95790764,	yes	1,1,1,2,1,1,0,0,1,0,
		ENSG00000074527.13	ENST00000344911.8	NTN4	chr12	-	95657806	95790764	95659085	95787412	11	95657806,95665809,95670077,95682706,95683497,95710440,95713211,95737865,95786938,95790250,95790727,	95659222,95665980,95670146,95682822,95683711,95710629,95713338,95738144,95787468,95790254,95790764,	yes	1,1,1,2,1,1,0,0,0,-1,-1,
		ENSG00000074527.13	ENST00000538383.5	NTN4	chr12	-	95658987	95791152	95659085	95787412	10	95658987,95665809,95670077,95682706,95683497,95710440,95713211,95737865,95786938,95791111,	95659222,95665980,95670146,95682822,95683711,95710629,95713338,95738144,95787468,95791152,	yes	1,1,1,2,1,1,0,0,0,-1,
		ENSG00000074527.13	ENST00000553059.1	NTN4	chr12	-	95659085	95790309	95659085	95790309	9	95659085,95665809,95682706,95683497,95710440,95713211,95737865,95786938,95790254,	95659222,95665980,95682822,95683711,95710629,95713338,95738144,95787468,95790309,	yes	1,1,2,1,1,0,0,1,0,
		ENSG00000074527.13	ENST00000674345.1	NTN4	chr12	-	95663390	95790330	95663508	95790309	10	95663390,95665809,95670077,95682706,95683497,95710440,95713211,95737865,95786938,95790254,	95663633,95665980,95670146,95682822,95683711,95710629,95713338,95738144,95787468,95790330,	yes	1,1,1,2,1,1,0,0,1,0,
chr13	3949	ENSG00000287837.1	ENST00000660894.1	AL590064.1	chr13	-	40874684	40877861	40874684	40874684	2	40874684,40877712,	40875468,40877861,	no	-2	DEL -	-1.30882	3.23633e-08
chr13	3943	ENSG00000133104.14	ENST00000438666.7	SPART	chr13	-	36301637	36346394	36304364	36335830	9	36301637,36312144,36312318,36314226,36326574,36329361,36331398,36335020,36346224,	36304632,36312235,36312477,36314421,36326698,36329517,36331596,36335832,36346394,	yes	2,1,1,1,0,0,0,0,-1,
		ENSG00000133104.14	ENST00000451493.5	SPART	chr13	-	36301639	36346797	36304364	36335830	9	36301639,36312144,36312318,36314226,36326574,36329361,36331398,36335020,36346581,	36304632,36312235,36312477,36314421,36326698,36329517,36331596,36335832,36346797,	yes	2,1,1,1,0,0,0,0,-1,
		ENSG00000133104.14	ENST00000355182.8	SPART	chr13	-	36301639	36370180	36304364	36335830	9	36301639,36312144,36312318,36314226,36326574,36329361,36331398,36335020,36370088,	36304632,36312235,36312477,36314421,36326698,36329517,36331596,36335832,36370180,	yes	2,1,1,1,0,0,0,0,-1,
		ENSG00000133104.14	ENST00000650221.1	SPART	chr13	-	36301651	36370136	36304364	36335830	10	36301651,36312144,36312318,36314226,36326574,36329361,36331398,36335020,36368873,36370088,	36304632,36312235,36312477,36314421,36326698,36329517,36331596,36335832,36368990,36370136,	yes	2,1,1,1,0,0,0,0,-1,-1,
		ENSG00000133104.14	ENST00000494062.2	SPART	chr13	-	36303601	36346493	36304364	36335830	10	36303601,36312144,36312318,36314226,36326574,36329361,36331398,36335020,36336286,36346313,	36304632,36312235,36312477,36314421,36326698,36329517,36331596,36335832,36336358,36346493,	yes	2,1,1,1,0,0,0,0,-1,-1,
chr13	13q13.3_HERVW	ENSG00000120697.9	ENST00000239891.4	ALG5	chr13	-	36949737	36999340	36949941	36999300	10	36949737,36952513,36965574,36971976,36985626,36989483,36993603,36994988,36995424,36999234,	36950057,36952599,36965726,36972036,36985740,36989576,36993672,36995035,36995596,36999340,	yes	1,2,0,0,0,0,0,1,0,0,
		ENSG00000120697.9	ENST00000443765.5	ALG5	chr13	-	36949774	36999367	36949941	36999300	9	36949774,36952513,36965574,36971976,36985626,36989483,36994988,36995424,36999234,	36950057,36952599,36965726,36972036,36985740,36989555,36995035,36995596,36999367,	yes	1,2,0,0,0,0,1,0,0,
chr13	3929	ENSG00000032742.17	ENST00000351808.9	IFT88	chr13	+	20567068	20691362	20574385	20691175	26	20567068,20574379,20582956,20589810,20590966,20591617,20592334,20596149,20597014,20598650,20599450,20601704,20605034,20615792,20625749,20631015,20638331,20641289,20643454,20644842,20653875,20656364,20663497,20670972,20690704,20691053,	20567256,20574475,20583019,20589867,20591020,20591681,20592404,20596240,20597119,20598753,20599565,20601933,20605105,20615879,20625849,20631102,20638518,20641398,20643605,20644958,20653928,20656430,20663604,20671039,20690815,20691362,	yes	-1,0,0,0,0,0,1,2,0,0,1,2,0,2,2,0,0,1,2,0,2,1,1,0,1,1,
		ENSG00000032742.17	ENST00000319980.10	IFT88	chr13	+	20567137	20691437	20567976	20691175	28	20567137,20567669,20567884,20574379,20582956,20589810,20590966,20591617,20592334,20596149,20597014,20598650,20599450,20601704,20605034,20615792,20625749,20631015,20638331,20641289,20643454,20644842,20653875,20656364,20663497,20670972,20690704,20691053,	20567256,20567785,20567997,20574475,20583019,20589867,20591020,20591681,20592404,20596240,20597119,20598753,20599565,20601933,20605105,20615879,20625849,20631102,20638518,20641398,20643605,20644958,20653928,20656430,20663604,20671039,20690815,20691437,	yes	-1,-1,0,0,0,0,0,0,1,2,0,0,1,2,0,2,2,0,0,1,2,0,2,1,1,0,1,1,
chr13	4054	ENSG00000134900.12	ENST00000376052.5	TPP2	chr13	+	102596985	102679958	102597038	102678316	30	102596985,102604792,102614100,102616395,102618721,102622876,102627011,102627847,102629481,102630095,102633949,102635586,102636223,102637081,102638238,102640269,102643221,102644556,102644908,102646293,102647206,102648906,102649407,102651358,102657055,102663647,102664794,102674282,102676295,102678226,	102597203,102604921,102614196,102616500,102618846,102623040,102627166,102627924,102629609,102630195,102634098,102635702,102636392,102637239,102638315,102640376,102643376,102644673,102645009,102646390,102647344,102649151,102649486,102651397,102657207,102663744,102664925,102674490,102676415,102679958,	yes	0,0,0,0,0,2,1,0,2,1,2,1,0,1,0,2,1,0,0,2,0,0,2,0,0,2,0,2,0,0,
		ENSG00000134900.12	ENST00000376065.8	TPP2	chr13	+	102597002	102678461	102597038	102678316	29	102597002,102604792,102614100,102616395,102618721,102622876,102627011,102627847,102629481,102630095,102633949,102635586,102636223,102637081,102638238,102640269,102643221,102644556,102644908,102646293,102647206,102648906,102649407,102657055,102663647,102664794,102674282,102676295,102678226,	102597203,102604921,102614196,102616500,102618846,102623040,102627166,102627924,102629609,102630195,102634098,102635702,102636392,102637239,102638315,102640376,102643376,102644673,102645009,102646390,102647344,102649151,102649486,102657207,102663744,102664925,102674490,102676415,102678461,	yes	0,0,0,0,0,2,1,0,2,1,2,1,0,1,0,2,1,0,0,2,0,0,2,0,2,0,2,0,0,
		ENSG00000134900.12	ENST00000652308.1	TPP2	chr13	+	102597020	102678445	102597038	102678316	27	102597020,102604792,102614100,102616395,102618721,102622876,102627011,102627847,102633949,102635586,102636223,102637081,102638238,102640269,102643221,102644556,102644908,102646293,102647206,102648906,102649407,102657055,102663647,102664794,102674282,102676295,102678226,	102597203,102604921,102614196,102616500,102618846,102623040,102627166,102627924,102634098,102635702,102636392,102637239,102638315,102640376,102643376,102644673,102645009,102646390,102647344,102649151,102649486,102657207,102663744,102664925,102674490,102676415,102678445,	yes	0,0,0,0,0,2,1,0,2,1,0,1,0,2,1,0,0,2,0,0,2,0,2,0,2,0,0,
chr14	4165	ENSG00000139970.17	ENST00000395090.5	RTN1	chr14	-	59595976	59630609	59596744	59610137	8	59595976,59603064,59603211,59603851,59605367,59607284,59610121,59630445,	59596787,59603123,59603258,59603921,59605506,59607492,59610232,59630609,	yes	2,0,1,0,2,1,0,-1,
		ENSG00000139970.17	ENST00000342503.8	RTN1	chr14	-	59595976	59630814	59596744	59630506	7	59595976,59603064,59603211,59603851,59605367,59607284,59630445,	59596787,59603123,59603258,59603921,59605506,59607492,59630814,	yes	2,0,1,0,2,1,0,
		ENSG00000139970.17	ENST00000267484.10	RTN1	chr14	-	59595982	59870776	59596744	59870630	9	59595982,59603064,59603211,59603851,59605367,59607284,59726918,59745707,59870389,	59596787,59603123,59603258,59603921,59605506,59607492,59727668,59746481,59870776,	yes	2,0,1,0,2,1,1,1,0,
		ENSG00000139970.17	ENST00000611068.1	RTN1	chr14	-	59596327	59870752	59596744	59870408	10	59596327,59603064,59603211,59603851,59605367,59607284,59726918,59745707,59870389,59870643,	59596787,59603123,59603258,59603921,59605506,59607492,59727668,59746481,59870420,59870752,	yes	2,0,1,0,2,1,1,1,0,-1,
chr14	4185	ENSG00000224721.1	ENST00000455232.1	AC007182.1	chr14	-	75574887	75579588	75574887	75574887	3	75574887,75576404,75577776,	75575093,75576545,75579588,	no	-3
		ENSG00000119686.10	ENST00000238667.9	FLVCR2	chr14	+	75578619	75648167	75578972	75646472	10	75578619,75622078,75624611,75633628,75634909,75639351,75640954,75641181,75641842,75646400,	75579641,75622220,75624752,75633696,75635013,75639462,75641060,75641293,75641898,75648167,	yes	0,0,1,1,0,2,2,0,1,0,	DEL +	2.37332	2.38522e-08
chr14	4224	ENSG00000080823.23	ENST00000561150.5	MOK	chr14	-	102226139	102235424	102226328	102232598	4	102226139,102232534,102233687,102235364,	102226408,102232671,102233789,102235424,	yes	1,0,-1,-1,
		ENSG00000080823.23	ENST00000517966.5	MOK	chr14	-	102228830	102240621	102229343	102232598	6	102228830,102229456,102232534,102233687,102238317,102240451,	102229366,102229657,102232708,102233789,102238364,102240621,	yes	1,1,0,-1,-1,-1,
		ENSG00000080823.23	ENST00000361847.7	MOK	chr14	-	102228835	102305164	102229288	102304968	12	102228835,102229456,102231706,102232534,102233687,102250811,102251755,102251916,102263545,102265822,102283477,102304961,	102229366,102229657,102231821,102232708,102233789,102250990,102251804,102251995,102263616,102265912,102283592,102305164,	yes	0,0,2,2,2,0,2,1,2,2,1,0,
		ENSG00000080823.23	ENST00000523231.5	MOK	chr14	-	102228838	102240597	102229343	102232598	5	102228838,102229456,102232534,102233687,102240451,	102229366,102229657,102232671,102233789,102240597,	yes	1,1,0,-1,-1,
		ENSG00000080823.23	ENST00000524370.5	MOK	chr14	-	102228838	102240611	102229343	102232598	5	102228838,102229456,102232534,102233687,102240451,	102229366,102229657,102232708,102233789,102240611,	yes	1,1,0,-1,-1,
		ENSG00000080823.23	ENST00000522874.5	MOK	chr14	-	102228838	102305151	102229288	102304968	12	102228838,102229456,102231706,102232534,102233687,102250811,102251755,102251916,102263545,102265822,102283477,102304961,	102229366,102229657,102231821,102232708,102233789,102250987,102251804,102251995,102263616,102265912,102283592,102305151,	yes	0,0,2,2,2,0,2,1,2,2,1,0,
		ENSG00000080823.23	ENST00000522867.1	MOK	chr14	-	102228885	102235435	102229343	102232598	5	102228885,102229456,102232534,102233463,102235364,	102229366,102229657,102233338,102233789,102235435,	yes	1,1,0,-1,-1,
		ENSG00000080823.23	ENST00000519058.5	MOK	chr14	-	102229119	102246159	102229343	102232598	4	102229119,102232534,102233687,102246056,	102229657,102232708,102233789,102246159,	yes	1,0,-1,-1,
		ENSG00000080823.23	ENST00000524214.5	MOK	chr14	-	102229136	102305185	102229288	102304968	11	102229136,102229456,102231706,102232534,102233687,102250811,102251755,102251916,102263545,102283477,102304961,	102229366,102229657,102231821,102232708,102233789,102250990,102251804,102251995,102263616,102283592,102305185,	yes	0,0,2,2,2,0,2,1,2,1,0,
		ENSG00000080823.23	ENST00000522534.5	MOK	chr14	-	102229266	102238446	102229343	102232598	4	102229266,102232534,102233687,102238317,	102229657,102232708,102233789,102238446,	yes	1,0,-1,-1,
chr14	14q32.11_HML8	ENSG00000100784.12	ENST00000614987.5	RPS6KA5	chr14	-	90847860	91060641	90872073	91060434	17	90847860,90873631,90875200,90890486,90894412,90899328,90900107,90900610,90902807,90906148,90920205,90923112,90943077,90947434,90978305,91001087,91060331,	90872322,90873795,90875360,90890678,90894583,90899422,90900241,90900736,90902969,90906299,90920309,90923196,90943185,90947550,90978524,91001159,91060641,	yes	0,1,0,0,0,2,0,0,0,2,0,0,0,1,1,1,0,
		ENSG00000100784.12	ENST00000536315.6	RPS6KA5	chr14	-	90871503	91060134	90872073	90978462	17	90871503,90873631,90875200,90890486,90894412,90899328,90900107,90900610,90902807,90906148,90920205,90923112,90943077,90947434,90978305,91001087,91060017,	90872322,90873795,90875360,90890678,90894583,90899422,90900241,90900736,90902969,90906299,90920309,90923196,90943185,90947550,90978524,91001159,91060134,	yes	0,1,0,0,0,2,0,0,0,2,0,0,0,1,0,-1,-1,
		ENSG00000100784.12	ENST00000418736.6	RPS6KA5	chr14	-	90893973	91060600	90894406	91060434	13	90893973,90899328,90900107,90900610,90902807,90906148,90920205,90923112,90943077,90947434,90978305,91001087,91060331,	90894583,90899422,90900241,90900736,90902969,90906299,90920309,90923196,90943185,90947550,90978524,91001159,91060600,	yes	0,2,0,0,0,2,0,0,0,1,1,1,0,
chr14	4161	ENSG00000151812.15	ENST00000556826.6	SLC35F4	chr14	-	57563919	57866092	57564134	57865825	8	57563919,57566474,57569787,57571893,57581213,57589215,57593938,57865722,	57564376,57566564,57569980,57572019,57581433,57589513,57594124,57866092,	yes	1,1,0,0,2,1,1,0,
chr14	4095	ENSG00000258028.3	ENST00000652140.1	AL135878.1	chr14	+	29093009	29372406	29093009	29093009	5	29093009,29245336,29286917,29322795,29370916,	29093162,29245547,29287057,29323674,29372406,	no	-5
		ENSG00000257522.7	ENST00000652247.1	AL133166.1	chr14	-	29210985	29381346	29210985	29210985	7	29210985,29252618,29264327,29267733,29274681,29378292,29381180,	29211376,29252729,29264585,29267774,29274781,29378456,29381346,	no	-7
chr15	15q15.1_HML8	ENSG00000245849.8	ENST00000526635.2	RAD51-AS1	chr15	-	40686182	40695101	40686182	40686182	3	40686182,40694585,40695011,	40687844,40694795,40695101,	no	-3	DEL -	-1.13093	1.41827e-07
		ENSG00000245849.8	ENST00000650326.1	RAD51-AS1	chr15	-	40686242	40695093	40686242	40686242	4	40686242,40687798,40694585,40695011,	40687146,40687844,40694795,40695093,	no	-4	DEL -	-1.13093	1.41827e-07
chr15	4249	ENSG00000134152.11	ENST00000256544.8	KATNBL1	chr15	-	34140673	34210096	34142338	34163676	10	34140673,34145397,34146760,34147199,34147379,34148631,34152789,34154643,34163559,34209950,	34142371,34145491,34146850,34147289,34147430,34148750,34153069,34154684,34163690,34210096,	yes	0,2,2,2,2,0,2,0,0,-1,	DEL -	-1.27077	0.00114976
chr16	4332	ENSG00000262370.6	ENST00000571404.5	AC108134.3	chr16	-	3076910	3087100	3076910	3076910	5	3076910,3078230,3078569,3080963,3086890,	3077443,3078464,3078676,3081086,3087100,	no	-5	DEL -	-1.27614	7.85164e-07
		ENSG00000262370.6	ENST00000665606.1	AC108134.3	chr16	-	3076974	3087111	3076974	3076974	4	3076974,3078569,3080963,3086890,	3078464,3078676,3081086,3087111,	no	-4	DEL -	-1.27614	7.85164e-07
chr16	4335	ENSG00000140650.12	ENST00000566983.5	PMM2	chr16	+	8788822	8847868	8801813	8847825	8	8788822,8801798,8804766,8806315,8811078,8811637,8812990,8847723,	8789011,8801910,8804843,8806407,8811178,8811713,8813106,8847868,	yes	-1,0,1,0,2,0,1,0,
		ENSG00000140650.12	ENST00000268261.9	PMM2	chr16	+	8797838	8849325	8797882	8847825	8	8797838,8801798,8804766,8806315,8811078,8811637,8812990,8847723,	8797948,8801910,8804843,8806407,8811178,8811713,8813106,8849325,	yes	0,0,1,0,2,0,1,0,
		ENSG00000140650.12	ENST00000569958.5	PMM2	chr16	+	8797866	8848039	8797882	8847825	5	8797866,8801798,8811641,8812990,8847723,	8797948,8801910,8811713,8813106,8848039,	yes	0,0,1,1,0,
chr16	4409	ENSG00000157368.10	ENST00000429149.6	IL34	chr16	+	70579894	70660682	70646947	70660187	7	70579894,70646547,70654537,70656601,70656959,70659617,70659996,	70580049,70646975,70654671,70656679,70657121,70659753,70660682,	yes	-1,0,1,0,0,0,1,
chr16	4340	ENSG00000166669.13	ENST00000396559.5	ATF7IP2	chr16	+	10386054	10483638	10430620	10481899	12	10386054,10419580,10428867,10430610,10433524,10438100,10440363,10457371,10472109,10473478,10480878,10481835,	10386122,10419623,10429016,10431455,10433649,10438235,10440462,10457529,10472183,10473534,10480964,10483638,	yes	-1,-1,-1,0,1,0,0,0,2,1,0,2,
		ENSG00000166669.13	ENST00000396560.6	ATF7IP2	chr16	+	10386054	10483638	10430620	10482249	12	10386054,10428867,10430610,10433524,10438100,10440363,10457371,10472109,10473478,10473922,10480878,10481835,	10386122,10429016,10431455,10433649,10438235,10440462,10457529,10472183,10473534,10473989,10480964,10483638,	yes	-1,-1,0,1,0,0,0,2,1,0,1,0,
		ENSG00000166669.13	ENST00000543967.5	ATF7IP2	chr16	+	10386058	10482486	10472125	10482249	6	10386058,10472109,10473478,10473922,10480878,10481835,	10386122,10472183,10473534,10473989,10480964,10482486,	yes	-1,0,1,0,1,0,
chr17	4485	ENSG00000125447.18	ENST00000538886.5	GGA3	chr17	-	75236598	75261600	75238278	75261587	16	75236598,75238651,75238913,75239374,75239788,75240341,75240811,75241399,75241614,75242335,75242830,75243062,75243446,75246508,75246711,75261547,	75238389,75238762,75239083,75239571,75240108,75240412,75241057,75241516,75241696,75242473,75242911,75243166,75243570,75246584,75246796,75261600,	yes	0,0,1,2,0,1,1,1,0,0,0,1,0,2,1,0,
		ENSG00000125447.18	ENST00000537686.6	GGA3	chr17	-	75236598	75261606	75238278	75261587	17	75236598,75238651,75238913,75239374,75239788,75240341,75240811,75241399,75241614,75242335,75242830,75243062,75243446,75244618,75246508,75246711,75261547,	75238389,75238762,75239083,75239571,75240108,75240412,75241057,75241516,75241696,75242473,75242911,75243166,75243570,75244717,75246584,75246796,75261606,	yes	0,0,1,2,0,1,1,1,0,0,0,1,0,0,2,1,0,
		ENSG00000125447.18	ENST00000578348.5	GGA3	chr17	-	75237283	75262361	75237448	75243504	16	75237283,75238651,75238913,75239374,75239788,75240341,75240811,75241399,75241614,75242335,75242830,75243062,75243446,75246508,75246711,75262281,	75237532,75238762,75239083,75239571,75240108,75240412,75241057,75241516,75241696,75242473,75242911,75243166,75243570,75246584,75246796,75262361,	yes	0,0,1,2,0,1,1,1,0,0,0,1,0,-1,-1,-1,
		ENSG00000125447.18	ENST00000582486.5	GGA3	chr17	-	75237426	75262361	75237590	75244702	17	75237426,75238651,75238913,75239374,75239788,75240341,75240811,75241399,75241614,75242335,75242830,75243062,75243446,75244618,75246508,75246711,75262281,	75237644,75238762,75239083,75239571,75240108,75240412,75241057,75241516,75241696,75242473,75242911,75243166,75243570,75244717,75246584,75246796,75262361,	yes	0,0,1,2,0,1,1,1,0,0,0,1,0,0,-1,-1,-1,
		ENSG00000125447.18	ENST00000582717.5	GGA3	chr17	-	75238237	75262363	75238278	75244702	17	75238237,75238651,75238913,75239374,75239788,75240341,75240811,75241399,75241614,75242335,75242830,75243062,75243446,75244618,75246508,75246711,75262281,	75238389,75238762,75239083,75239571,75240108,75240412,75241057,75241516,75241696,75242473,75242911,75243166,75243570,75244717,75246584,75246796,75262363,	yes	0,0,1,2,0,1,1,1,0,0,0,1,0,0,-1,-1,-1,
chr17	4490	ENSG00000141564.15	ENST00000306801.8	RPTOR	chr17	+	80544837	80966368	80545629	80964330	34	80544837,80625690,80643727,80707840,80730559,80754009,80791449,80822200,80823078,80837921,80846472,80855463,80857789,80880414,80883418,80883780,80885007,80891719,80892728,80893706,80908810,80922723,80923489,80925369,80940495,80945666,80947226,80949442,80957623,80960077,80961393,80962460,80962927,80964261,	80545791,80625793,80643810,80707999,80730706,80754185,80791509,80822301,80823223,80837997,80846574,80855547,80857900,80880489,80883484,80883972,80885148,80891837,80892869,80893865,80908929,80922827,80923673,80925480,80940601,80945781,80947351,80949547,80957730,80960205,80961480,80962577,80963057,80966368,	yes	0,0,1,0,0,0,2,2,1,2,0,0,0,0,0,0,0,0,1,1,1,0,2,0,0,1,2,1,1,0,2,2,2,0,
		ENSG00000141564.15	ENST00000570891.5	RPTOR	chr17	+	80544876	80823620	80545629	80823227	9	80544876,80625690,80643727,80707840,80730559,80754009,80791449,80822200,80823078,	80545791,80625793,80643810,80707999,80730706,80754185,80791509,80822301,80823620,	yes	0,0,1,0,0,0,2,2,1,
		ENSG00000141564.15	ENST00000544334.6	RPTOR	chr17	+	80545467	80966368	80545629	80964330	30	80545467,80625690,80643727,80707840,80730559,80754009,80791449,80822200,80823078,80837921,80846472,80855463,80857789,80891719,80892728,80893706,80908810,80922723,80923489,80925369,80940495,80945666,80947226,80949442,80957623,80960077,80961393,80962460,80962927,80964261,	80545791,80625793,80643810,80707999,80730706,80754185,80791509,80822301,80823223,80837997,80846574,80855547,80857900,80891837,80892869,80893865,80908929,80922827,80923673,80925480,80940601,80945781,80947351,80949547,80957730,80960205,80961480,80962577,80963057,80966368,	yes	0,0,1,0,0,0,2,2,1,2,0,0,0,0,1,1,1,0,2,0,0,1,2,1,1,0,2,2,2,0,
chr17	4421	ENSG00000215067.10	ENST00000653385.1	ALOX12-AS1	chr17	-	6875231	7012334	6875231	6875231	3	6875231,6880909,7012195,	6876887,6881062,7012334,	no	-3	DEL -	-1.11584	3.16498e-11
		ENSG00000215067.10	ENST00000659173.1	ALOX12-AS1	chr17	-	6875233	6881845	6875233	6875233	2	6875233,6880909,	6876827,6881845,	no	-2	DEL -	-1.11584	3.16498e-11
		ENSG00000215067.10	ENST00000575889.5	ALOX12-AS1	chr17	-	6876787	7012317	6876787	6876787	4	6876787,6926160,7009795,7012195,	6876887,6926283,7009889,7012317,	no	-4	DEL -	-1.11584	3.16498e-11
chr17	17q12a_HERVW	ENSG00000236320.4	ENST00000674182.1	SLFN14	chr17	-	35543984	35560819	35548238	35558062	6	35543984,35552729,35554575,35557002,35559726,35560766,	35549073,35553444,35554704,35558106,35559805,35560819,	yes	2,1,1,0,-1,-1,
		ENSG00000236320.4	ENST00000415846.3	SLFN14	chr17	-	35548124	35558098	35548238	35558062	4	35548124,35552729,35554575,35557002,	35549073,35553444,35554704,35558098,	yes	2,1,1,0,
chr17	4488	ENSG00000129657.16	ENST00000392476.6	SEC14L1	chr17	+	77088748	77216802	77143596	77216564	20	77088748,77089152,77093243,77142645,77143566,77190802,77191180,77193420,77194676,77196201,77200483,77203569,77205275,77206228,77206727,77209341,77211949,77213313,77213917,77216548,	77088949,77089271,77093347,77142750,77143659,77190952,77191312,77193549,77194911,77196311,77200673,77203658,77205346,77206400,77206862,77209476,77212201,77213492,77214019,77216802,	yes	-1,-1,-1,-1,0,0,0,0,0,1,0,1,0,2,0,0,0,0,2,2,
		ENSG00000129657.16	ENST00000430767.8	SEC14L1	chr17	+	77089154	77216802	77143596	77214023	18	77089154,77093243,77142645,77143566,77190802,77191180,77193420,77194676,77196201,77200483,77203569,77205275,77206228,77206727,77209341,77211949,77213313,77213917,	77089271,77093347,77142750,77143659,77190952,77191312,77193549,77194911,77196311,77200673,77203658,77205346,77206400,77206862,77209476,77212201,77213492,77216802,	yes	-1,-1,-1,0,0,0,0,0,1,0,1,0,2,0,0,0,0,2,
		ENSG00000129657.16	ENST00000585618.5	SEC14L1	chr17	+	77140931	77214329	77143596	77214023	17	77140931,77142645,77143566,77190802,77191180,77193420,77194676,77196201,77200483,77203569,77205275,77206228,77206727,77209341,77211949,77213313,77213917,	77141054,77142750,77143659,77190952,77191312,77193549,77194911,77196311,77200673,77203658,77205346,77206400,77206862,77209476,77212201,77213492,77214329,	yes	-1,-1,0,0,0,0,0,1,0,1,0,2,0,0,0,0,2,
		ENSG00000129657.16	ENST00000436233.9	SEC14L1	chr17	+	77140968	77217101	77143596	77214023	17	77140968,77142645,77143566,77190802,77191180,77193420,77194676,77196201,77200483,77203569,77205275,77206228,77206727,77209341,77211949,77213313,77213917,	77141107,77142750,77143659,77190952,77191312,77193549,77194911,77196311,77200673,77203658,77205346,77206400,77206862,77209476,77212201,77213492,77217101,	yes	-1,-1,0,0,0,0,0,1,0,1,0,2,0,0,0,0,2,
		ENSG00000129657.16	ENST00000443798.8	SEC14L1	chr17	+	77141031	77217101	77143596	77216564	18	77141031,77142645,77143566,77190802,77191180,77193420,77194676,77196201,77200483,77203569,77205275,77206228,77206727,77209341,77211949,77213313,77213917,77216548,	77141107,77142750,77143659,77190952,77191312,77193549,77194911,77196311,77200673,77203658,77205346,77206400,77206862,77209476,77212201,77213492,77214019,77217101,	yes	-1,-1,0,0,0,0,0,1,0,1,0,2,0,0,0,0,2,2,
		ENSG00000129657.16	ENST00000591437.5	SEC14L1	chr17	+	77144645	77214360	77190841	77214023	15	77144645,77190802,77191180,77193420,77194676,77196201,77200483,77203569,77205275,77206228,77206727,77209341,77211949,77213313,77213917,	77145051,77190952,77191312,77193549,77194911,77196311,77200673,77203658,77205346,77206400,77206862,77209476,77212201,77213492,77214360,	yes	-1,0,0,0,0,1,0,1,0,2,0,0,0,0,2,
chr17	4489	ENSG00000263069.6	ENST00000575034.5	RNF213-AS1	chr17	-	80351827	80415118	80351827	80351827	2	80351827,80414928,	80355288,80415118,	no	-2
		ENSG00000263069.6	ENST00000667202.1	RNF213-AS1	chr17	-	80359607	80415117	80359607	80359607	2	80359607,80414928,	80362208,80415117,	no	-2
chr17	4463	ENSG00000167080.9	ENST00000504681.5	B4GALNT2	chr17	+	49132459	49169989	49141310	49169728	11	49132459,49141246,49142034,49152799,49156565,49159036,49160554,49164087,49166113,49168680,49169522,	49132510,49141447,49142172,49152906,49156603,49159217,49160641,49164275,49166254,49168900,49169989,	yes	-1,0,2,2,1,0,1,1,0,0,1,
		ENSG00000167080.9	ENST00000393354.7	B4GALNT2	chr17	+	49132768	49176840	49132792	49169728	11	49132768,49141246,49142034,49152799,49156565,49159036,49160554,49164087,49166113,49168680,49169522,	49132806,49141447,49142172,49152906,49156603,49159217,49160641,49164275,49166254,49168900,49176840,	yes	0,2,2,2,1,0,1,1,0,0,1,
		ENSG00000167080.9	ENST00000300404.2	B4GALNT2	chr17	+	49132966	49169874	49133025	49169728	11	49132966,49141246,49142034,49152799,49156565,49159036,49160554,49164087,49166113,49168680,49169522,	49133219,49141447,49142172,49152906,49156603,49159217,49160641,49164275,49166254,49168900,49169874,	yes	0,2,2,2,1,0,1,1,0,0,1,
chr18	4503	ENSG00000287719.1	ENST00000667345.1	AP001531.1	chr18	+	8913998	8919414	8913998	8913998	2	8913998,8916790,	8914375,8919414,	no	-2
chr18	4491	ENSG00000158270.12	ENST00000400256.5	COLEC12	chr18	-	316736	500701	320044	500514	10	316736,321661,331667,333006,334741,346294,348064,357399,480706,500507,	320064,321807,331777,333143,335230,347341,348163,357522,480757,500701,	yes	1,2,0,1,1,1,1,1,1,0,	DEL +	1.98519	0.00622276
chr19	4618	ENSG00000196757.8	ENST00000622593.4	ZNF700	chr19	+	11925067	11950773	11925210	11950253	4	11925067,11947171,11947513,11948275,	11925273,11947307,11947574,11950773,	yes	0,0,1,2,	DEL -	-1.29236	1.61832e-22
		ENSG00000267179.1	ENST00000590798.1	AC008770.2	chr19	+	11925074	11979290	11925210	11979109	4	11925074,11977037,11977370,11978115,	11925273,11977164,11977431,11979290,	yes	0,0,1,2,
		ENSG00000196757.8	ENST00000254321.10	ZNF700	chr19	+	11925106	11950763	11925210	11950253	4	11925106,11947180,11947513,11948275,	11925273,11947307,11947574,11950763,	yes	0,0,1,2,	DEL -	-1.29236	1.61832e-22
		ENSG00000267179.1	ENST00000591944.1	AC008770.2	chr19	+	11925110	11978245	11925210	11978126	4	11925110,11956504,11977028,11978115,	11925273,11956642,11977164,11978245,	yes	0,0,0,1,
		ENSG00000267274.1	ENST00000586394.1	AC008770.3	chr19	+	11939958	11953381	11939958	11939958	2	11939958,11952981,	11940026,11953381,	no	-2	DEL -	-1.6033	3.23671e-06
		ENSG00000196757.8	ENST00000482090.1	ZNF700	chr19	+	11946753	11950773	11947171	11950253	3	11946753,11947513,11948275,	11947307,11947574,11950773,	yes	0,1,2,	DEL -	-1.29236	1.61832e-22
chr19	4678	ENSG00000167232.14	ENST00000599743.5	ZNF91	chr19	-	23338748	23395457	23338938	23395354	4	23338748,23373741,23374637,23395324,	23339054,23373837,23374764,23395457,	yes	1,1,0,0,
chr19	4795	ENSG00000269476.1	ENST00000602124.1	AC010326.2	chr19	-	57876764	57916591	57888972	57912093	6	57876764,57888766,57901656,57912059,57915564,57916378,	57877042,57889008,57901715,57912186,57915665,57916591,	yes	-1,0,1,0,-1,-1,
chr19	19p13.2b_HML6	ENSG00000171291.8	ENST00000455282.1	ZNF439	chr19	+	11848760	11869482	11867477	11868569	3	11848760,11866536,11867305,	11848930,11866597,11869482,	yes	-1,-1,0,
		ENSG00000278897.1	ENST00000624361.1	AC020951.1	chr19	+	11856031	11858302	11856031	11856031	1	11856031	11858302	no	-1	DEL -	-1.71497	2.10622e-07
chr19	4667	ENSG00000260599.1	ENST00000562262.1	AC011467.1	chr19	-	22520994	22527949	22520994	22520994	5	22520994,22521950,22523552,22524620,22525307,	22521266,22522193,22523633,22524737,22527949,	no	-5
chr19	4716	ENSG00000197050.11	ENST00000337995.4	ZNF420	chr19	+	37078432	37130368	37089118	37129058	5	37078432,37080344,37089038,37090994,37127127,	37078570,37080388,37089127,37091121,37130368,	yes	-1,-1,0,0,1,
		ENSG00000197050.11	ENST00000304239.11	ZNF420	chr19	+	37078434	37130310	37089118	37130236	6	37078434,37080344,37089038,37090994,37127127,37130036,	37078570,37080388,37089127,37091121,37128402,37130310,	yes	-1,-1,0,0,1,1,
chr19	4634	ENSG00000213988.11	ENST00000418063.3	ZNF90	chr19	+	20077999	20121165	20078132	20119360	4	20077999,20104238,20105220,20117780,	20078135,20104365,20105316,20121165,	yes	0,0,1,1,	DEL -	-1.75729	4.17152e-09
chr19	4610	ENSG00000267106.7	ENST00000652061.1	ZNF561-AS1	chr19	+	9621248	9647203	9621248	9621248	5	9621248,9627715,9632227,9645073,9646095,	9621350,9627806,9632417,9645189,9647203,	no	-5
		ENSG00000267106.7	ENST00000586614.6	ZNF561-AS1	chr19	+	9621504	9635446	9621504	9621504	5	9621504,9626783,9627715,9632227,9633459,	9621645,9626860,9627806,9632417,9635446,	no	-5
		ENSG00000267106.7	ENST00000652787.1	ZNF561-AS1	chr19	+	9621511	9635446	9621511	9621511	4	9621511,9626783,9632227,9633459,	9621645,9627806,9632417,9635446,	no	-4
		ENSG00000267106.7	ENST00000592851.5	ZNF561-AS1	chr19	+	9621546	9645489	9621546	9621546	4	9621546,9626783,9632227,9645073,	9621645,9626860,9632417,9645489,	no	-4
		ENSG00000267106.7	ENST00000661696.1	ZNF561-AS1	chr19	+	9627772	9634889	9627772	9627772	2	9627772,9632227,	9627806,9634889,	no	-2
chr19	4623	ENSG00000269755.1	ENST00000598753.1	AC008758.6	chr19	-	12433102	12484816	12457521	12484657	5	12433102,12457430,12466461,12466723,12484654,	12433197,12457576,12466519,12466850,12484816,	yes	-1,2,1,0,0,
		ENSG00000234848.1	ENST00000420038.1	AC008758.2	chr19	+	12450934	12460705	12450934	12450934	3	12450934,12454802,12460558,	12451302,12454982,12460705,	no	-3
chr2	570	ENSG00000075292.19	ENST00000410075.5	ZNF638	chr2	+	71276592	71395670	71348954	71395273	13	71276592,71348752,71355718,71363152,71363953,71365428,71368381,71369882,71380221,71380512,71388622,71393393,71395246,	71276754,71350271,71355780,71363191,71364252,71365706,71368528,71370005,71380280,71380565,71388723,71393645,71395670,	yes	-1,0,0,2,2,1,0,0,0,2,1,0,0,
		ENSG00000075292.19	ENST00000409544.5	ZNF638	chr2	+	71331763	71435061	71348954	71434807	28	71331763,71348426,71355718,71363152,71363953,71365428,71368381,71369882,71380221,71380512,71396140,71398700,71399558,71400111,71400477,71401955,71403869,71405600,71406127,71408121,71418601,71422813,71424649,71426459,71428546,71431326,71433164,71434741,	71331865,71350271,71355780,71363191,71364252,71365706,71368528,71370005,71380280,71380565,71396191,71398772,71399645,71400180,71400518,71402087,71403998,71405642,71406262,71408247,71418639,71424038,71424715,71427414,71428651,71431428,71433283,71435061,	yes	-1,0,0,2,2,1,0,0,0,2,1,1,1,1,1,0,0,0,0,0,0,2,0,0,1,1,1,0,
		ENSG00000075292.19	ENST00000264447.9	ZNF638	chr2	+	71331781	71435061	71348954	71434807	28	71331781,71348752,71355718,71363152,71363953,71365428,71368381,71369882,71380221,71380512,71396140,71398700,71399558,71400111,71400477,71401955,71403869,71405600,71406127,71408121,71418601,71422813,71424649,71426459,71428546,71431326,71433164,71434741,	71331875,71350271,71355780,71363191,71364252,71365706,71368528,71370005,71380280,71380565,71396191,71398772,71399645,71400180,71400518,71402087,71403998,71405642,71406262,71408247,71418639,71424038,71424715,71427414,71428651,71431428,71433283,71435061,	yes	-1,0,0,2,2,1,0,0,0,2,1,1,1,1,1,0,0,0,0,0,0,2,0,0,1,1,1,0,
chr2	2q11.2_HERVW	ENSG00000204685.7	ENST00000665242.1	STARD7-AS1	chr2	+	96208406	96242581	96208406	96208406	3	96208406,96237904,96239712,	96208979,96238099,96242581,	no	-3
chr2	552	ENSG00000143951.16	ENST00000272321.12	WDPCP	chr2	-	63119558	63588477	63122005	63588271	18	63119558,63152913,63153494,63174669,63259306,63313247,63378385,63381905,63404047,63433744,63437420,63439756,63484603,63484916,63486541,63487446,63492855,63588196,	63122056,63152945,63153574,63174832,63259409,63313311,63378509,63382094,63404657,63433936,63437554,63439871,63484663,63484987,63486586,63487494,63492940,63588477,	yes	0,1,2,1,0,2,1,1,0,0,1,0,0,1,1,1,0,0,
		ENSG00000143951.16	ENST00000409199.5	WDPCP	chr2	-	63121401	63477934	63122005	63437477	12	63121401,63152913,63153494,63174669,63259306,63313247,63378385,63381905,63404047,63433744,63437420,63477814,	63122056,63152945,63153574,63174832,63259409,63313311,63378509,63382094,63404657,63433936,63437554,63477934,	yes	0,1,2,1,0,2,1,1,0,0,0,-1,
		ENSG00000143951.16	ENST00000409120.5	WDPCP	chr2	-	63121813	63443230	63122005	63437477	12	63121813,63152913,63153494,63174669,63259306,63313247,63378385,63381905,63404047,63433744,63437420,63439756,	63122056,63152945,63153574,63174832,63259409,63313311,63378509,63382094,63404657,63433936,63437554,63443230,	yes	0,1,2,1,0,2,1,1,0,0,0,-1,
		ENSG00000143951.16	ENST00000398544.7	WDPCP	chr2	-	63121830	63438007	63122005	63437883	12	63121830,63152913,63153494,63174669,63259306,63313247,63378385,63381905,63404047,63433744,63437420,63437861,	63122056,63152945,63153574,63174832,63259409,63313311,63378509,63382094,63404657,63433936,63437554,63438007,	yes	0,1,2,1,0,2,1,1,0,0,1,0,
		ENSG00000143951.16	ENST00000409562.7	WDPCP	chr2	-	63228387	63588518	63229827	63588271	14	63228387,63313247,63378385,63381905,63404047,63433744,63437420,63439756,63484603,63484916,63486541,63487446,63492855,63588196,	63229872,63313311,63378509,63382094,63404657,63433936,63437554,63439871,63484663,63484987,63486586,63487494,63492940,63588518,	yes	0,2,1,1,0,0,1,0,0,1,1,1,0,0,
chr2	845	ENSG00000182083.7	ENST00000402971.3	OR6B2	chr2	-	240028964	240030456	240029490	240030429	1	240028964	240030456	yes	0
		ENSG00000178586.5	ENST00000319423.4	OR6B3	chr2	-	240045076	240046072	240045076	240046072	1	240045076	240046072	yes	0
		ENSG00000178586.5	ENST00000641019.1	OR6B3	chr2	-	240045076	240047027	240045076	240046072	2	240045076,240046951,	240046097,240047027,	yes	0,-1,
chr2	558	ENSG00000225889.8	ENST00000665224.1	AC012368.1	chr2	+	64228495	64252853	64228495	64228495	5	64228495,64229170,64229496,64251118,64252419,	64228522,64229288,64229640,64251983,64252853,	no	-5	DEL -	-1.56327	1.75978e-07
		ENSG00000225889.8	ENST00000662258.1	AC012368.1	chr2	+	64228524	64252821	64228524	64228524	4	64228524,64229496,64251118,64252419,	64229288,64229640,64251834,64252821,	no	-4	DEL -	-1.56327	1.75978e-07
chr2	792	ENSG00000279220.4	ENST00000648653.1	GPR1-AS	chr2	+	206203542	206265326	206203542	206203542	6	206203542,206240442,206255865,206256428,206259830,206263378,	206203677,206240588,206255982,206256521,206260015,206265326,	no	-6
		ENSG00000252716.1	ENST00000516907.1	RN7SKP260	chr2	-	206260065	206260214	206260065	206260065	1	206260065	206260214	no	-1
chr2	2p23.1a_HERVW	ENSG00000172954.13	ENST00000379509.7	LCLAT1	chr2	+	30447235	30644224	30525590	30640619	6	30447235,30525586,30533115,30562145,30568059,30640116,	30447383,30525755,30533314,30562292,30568176,30644224,	yes	-1,0,0,1,1,1,
		ENSG00000172954.13	ENST00000319406.8	LCLAT1	chr2	+	30447242	30607845	30459612	30606200	7	30447242,30459551,30525586,30533115,30562145,30568059,30606015,	30447383,30459722,30525755,30533314,30562292,30568176,30607845,	yes	-1,0,2,0,1,1,1,
		ENSG00000172954.13	ENST00000309052.8	LCLAT1	chr2	+	30447256	30644225	30459612	30640619	7	30447256,30459551,30525586,30533115,30562145,30568059,30640116,	30447404,30459722,30525755,30533314,30562292,30568176,30644225,	yes	-1,0,2,0,1,1,1,
chr2	699	ENSG00000115919.15	ENST00000375773.6	KYNU	chr2	+	142877656	142990052	142885367	142988866	12	142877656,142885348,142918608,142927658,142954809,142956202,142957640,142960623,142985083,142985947,142988844,142989341,	142877736,142885536,142918729,142927741,142954871,142956274,142957715,142960770,142985182,142986021,142988904,142990052,	yes	-1,0,1,2,1,0,0,0,0,0,2,-1,
		ENSG00000115919.15	ENST00000409512.5	KYNU	chr2	+	142877663	143042172	142885367	143042172	15	142877663,142881344,142885348,142918608,142927658,142954809,142956202,142957640,142960623,142985083,142985947,143029626,143033235,143040427,143042046,	142877736,142881430,142885536,142918729,142927741,142954871,142956274,142957715,142960770,142985182,142986021,143029679,143033321,143040658,143042172,	yes	-1,-1,0,1,2,1,0,0,0,0,0,2,1,0,0,
		ENSG00000115919.15	ENST00000264170.9	KYNU	chr2	+	142877663	143055833	142885367	143042172	14	142877663,142885348,142918608,142927658,142954809,142956202,142957640,142960623,142985083,142985947,143029626,143033235,143040427,143042046,	142877736,142885536,142918729,142927741,142954871,142956274,142957715,142960770,142985182,142986021,143029679,143033321,143040658,143055833,	yes	-1,0,1,2,1,0,0,0,0,0,2,1,0,0,
		ENSG00000115919.15	ENST00000410015.6	KYNU	chr2	+	142877665	142947421	142885367	142947182	5	142877665,142885348,142918608,142927658,142947108,	142877736,142885536,142918729,142927741,142947421,	yes	-1,0,1,2,1,
chr2	2p14_HML8	ENSG00000143952.20	ENST00000409558.8	VPS54	chr2	-	63892145	64019072	63893429	63983999	23	63892145,63897495,63899473,63912344,63912539,63913222,63914181,63916899,63919882,63920445,63921205,63933672,63942464,63944599,63947382,63949036,63962057,63965834,63968956,63972165,63981645,63983863,64018937,	63893535,63897590,63899581,63912425,63912661,63913310,63914287,63916963,63919995,63920627,63921335,63934013,63942561,63944655,63947490,63949163,63962443,63965966,63968991,63972244,63981851,63984019,64019072,	yes	2,0,0,0,1,0,2,1,2,0,2,0,2,0,0,2,0,0,1,0,1,0,-1,
		ENSG00000143952.20	ENST00000272322.9	VPS54	chr2	-	63892149	64019428	63893429	63983999	23	63892149,63897495,63899473,63912344,63912539,63913222,63914181,63916899,63919882,63920445,63921205,63933672,63942464,63944599,63947382,63949036,63962057,63965834,63968956,63972165,63981645,63983863,64018937,	63893535,63897590,63899581,63912425,63912661,63913310,63914287,63916963,63919995,63920627,63921335,63934013,63942561,63944655,63947490,63949163,63962443,63965966,63968991,63972244,63981887,63984019,64019428,	yes	2,0,0,0,1,0,2,1,2,0,2,0,2,0,0,2,0,0,1,0,1,0,-1,
chr2	787	ENSG00000162944.11	ENST00000295049.9	RFTN2	chr2	-	197568223	197675587	197572007	197675458	9	197568223,197595990,197615875,197617799,197631010,197633717,197644157,197646482,197675319,	197572280,197596069,197615979,197617921,197631220,197633997,197644272,197646666,197675587,	yes	0,2,0,1,1,0,2,1,0,	DEL -	-1.01174	0.00617436
chr2	468	ENSG00000143797.12	ENST00000305997.8	MBOAT2	chr2	-	8852689	9003684	8858678	9003614	13	8852689,8860612,8862589,8864169,8868445,8873107,8877029,8882510,8888017,8908620,8943186,8958496,9003539,	8858904,8860764,8862722,8864234,8868549,8873300,8877213,8882565,8888073,8908716,8943264,8958642,9003684,	yes	2,0,2,0,1,0,2,1,2,2,2,0,0,	DEL -	-1.36019	1.17561e-06
chr2	513	ENSG00000138061.12	ENST00000494864.1	CYP1B1	chr2	-	38070065	38109902	38070721	38071240	2	38070065,38109668,	38071310,38109902,	yes	0,-1,
		ENSG00000232973.13	ENST00000628135.3	CYP1B1-AS1	chr2	+	38074872	38181828	38074872	38074872	4	38074872,38121984,38131510,38180288,	38075175,38122225,38131614,38181828,	no	-4
		ENSG00000232973.13	ENST00000653994.1	CYP1B1-AS1	chr2	+	38075633	38148245	38075633	38075633	4	38075633,38121984,38131510,38146429,	38076068,38122225,38131614,38148245,	no	-4
		ENSG00000232973.13	ENST00000620177.4	CYP1B1-AS1	chr2	+	38075647	38151380	38075647	38075647	3	38075647,38131510,38151351,	38076068,38131614,38151380,	no	-3
		ENSG00000232973.13	ENST00000660098.1	CYP1B1-AS1	chr2	+	38075722	38181836	38075722	38075722	4	38075722,38121984,38131510,38180288,	38076068,38122225,38131614,38181836,	no	-4
		ENSG00000232973.13	ENST00000653077.1	CYP1B1-AS1	chr2	+	38075900	38181710	38075900	38075900	3	38075900,38131510,38180288,	38076068,38131614,38181710,	no	-3
		ENSG00000232973.13	ENST00000660493.1	CYP1B1-AS1	chr2	+	38075965	38148557	38075965	38075965	3	38075965,38131510,38147816,	38076068,38131614,38148557,	no	-3
		ENSG00000232973.13	ENST00000657397.1	CYP1B1-AS1	chr2	+	38076193	38202696	38076193	38076193	3	38076193,38131510,38202507,	38076560,38131614,38202696,	no	-3
		ENSG00000232973.13	ENST00000589303.5	CYP1B1-AS1	chr2	+	38076279	38131567	38076279	38076279	3	38076279,38121984,38131510,	38076560,38122225,38131567,	no	-3
		ENSG00000232973.13	ENST00000627172.2	CYP1B1-AS1	chr2	+	38083172	38131567	38083172	38083172	2	38083172,38131510,	38084110,38131567,	no	-2
chr20	4849	ENSG00000177410.13	ENST00000450535.5	ZFAS1	chr20	+	49278177	49289260	49278177	49278177	6	49278177,49279103,49280484,49280902,49281751,49289044,	49278716,49279208,49280570,49280964,49281818,49289260,	no	-6	DEL -	-1.17123	3.10281e-08
		ENSG00000177410.13	ENST00000371743.8	ZFAS1	chr20	+	49278177	49290860	49278177	49278177	5	49278177,49279103,49280484,49280902,49289044,	49278716,49279208,49280570,49280964,49290860,	no	-5	DEL -	-1.17123	3.10281e-08
		ENSG00000177410.13	ENST00000652916.1	ZFAS1	chr20	+	49278641	49298102	49278641	49278641	3	49278641,49279103,49295402,	49278716,49279208,49298102,	no	-3	DEL -	-1.17123	3.10281e-08
		ENSG00000177410.13	ENST00000620594.2	ZFAS1	chr20	+	49278641	49299600	49278641	49278641	5	49278641,49279103,49280484,49280902,49295402,	49278716,49279208,49280570,49280964,49299600,	no	-5	DEL -	-1.17123	3.10281e-08
		ENSG00000177410.13	ENST00000623640.1	ZFAS1	chr20	+	49279173	49281181	49279173	49279173	2	49279173,49280484,	49279208,49281181,	no	-2	DEL -	-1.17123	3.10281e-08
chr20	4833	ENSG00000287853.1	ENST00000671505.1	AL031668.2	chr20	+	34132269	34136485	34132269	34132269	2	34132269,34135500,	34132510,34136485,	no	-2
chr20	4806	ENSG00000286288.1	ENST00000671643.1	AL109809.4	chr20	-	1729037	1810849	1729037	1729037	3	1729037,1741392,1810553,	1733226,1741482,1810849,	no	-3	DEL -	-1.34825	7.21279e-05
chr21	4906	ENSG00000233056.2	ENST00000447535.1	ERVH48-1	chr21	-	42916802	42925646	42916802	42916802	2	42916802,42925345,	42919291,42925646,	no	-2	DEL -	-1.84771	0.00798139
chr22	6277	ENSG00000185666.15	ENST00000358763.7	SYN3	chr22	-	32507819	33058381	32513691	33006662	14	32507819,32518042,32527917,32528873,32533792,32538035,32541570,32596673,32864914,32868965,32931389,32980644,33006351,33058291,	32513824,32518334,32528005,32529008,32533895,32538110,32541713,32596736,32865004,32869125,32931481,32980702,33006824,33058381,	yes	2,1,0,0,2,2,0,0,0,2,0,2,0,-1,
chr3	1112	ENSG00000114656.12	ENST00000511438.5	KIAA1257	chr3	-	128909865	128994076	128910298	128993304	8	128909865,128971286,128975778,128976978,128978044,128987615,128988727,128993042,	128910333,128971433,128975903,128977066,128978185,128987829,128988918,128994076,	yes	1,1,2,1,1,0,1,0,	DEL -	-1.27468	0.00204095
		ENSG00000114656.12	ENST00000645291.2	KIAA1257	chr3	-	128909873	128994115	128910298	128993304	16	128909873,128915118,128915356,128916106,128932699,128935124,128945070,128965510,128971286,128975778,128976978,128978044,128987615,128988727,128993042,128993979,	128910333,128915275,128915563,128916271,128932997,128935319,128945975,128965695,128971433,128975903,128977066,128978185,128987829,128988918,128993336,128994115,	yes	1,0,0,0,2,2,0,1,1,2,1,1,0,1,0,-1,	DEL -	-1.27468	0.00204095
chr3	940	ENSG00000183625.15	ENST00000357422.2	CCR3	chr3	+	46163603	46266615	46265158	46266226	4	46163603,46210690,46242401,46265147,	46163862,46210907,46242457,46266615,	yes	-1,-1,-1,0,	DEL -	-2.07664	4.70128e-07
		ENSG00000183625.15	ENST00000545097.1	CCR3	chr3	+	46242380	46266706	46264403	46266226	3	46242380,46264386,46265147,	46242538,46264455,46266706,	yes	-1,0,1,	DEL -	-2.07664	4.70128e-07
		ENSG00000183625.15	ENST00000395940.3	CCR3	chr3	+	46242459	46266706	46265158	46266226	2	46242459,46265147,	46242538,46266706,	yes	-1,0,	DEL -	-2.07664	4.70128e-07
chr3	933	ENSG00000179152.20	ENST00000383746.7	TCAIM	chr3	+	44338118	44359804	44354782	44358264	4	44338118,44354738,44357740,44358216,	44338319,44354811,44357876,44359804,	yes	-1,0,2,0,
		ENSG00000179152.20	ENST00000417237.5	TCAIM	chr3	+	44338118	44407790	44354782	44407682	11	44338118,44354738,44357740,44361364,44367455,44392854,44396399,44396742,44400354,44401202,44407441,	44338319,44354811,44357876,44361518,44367708,44392977,44396497,44396834,44400587,44401334,44407790,	yes	-1,0,2,0,1,2,2,1,0,2,2,
		ENSG00000179152.20	ENST00000396078.7	TCAIM	chr3	+	44338451	44359802	44354782	44358264	4	44338451,44354738,44357740,44358216,	44338834,44354811,44357876,44359802,	yes	-1,0,2,0,
		ENSG00000179152.20	ENST00000444602.2	TCAIM	chr3	+	44338759	44363037	44354782	44362448	5	44338759,44354738,44357740,44361364,44362419,	44338834,44354811,44357876,44361518,44363037,	yes	-1,0,2,0,1,
		ENSG00000179152.20	ENST00000342649.9	TCAIM	chr3	+	44338765	44409448	44354782	44407682	11	44338765,44354738,44357740,44361364,44367455,44392854,44396399,44396742,44400354,44401202,44407441,	44338834,44354811,44357876,44361518,44367708,44392977,44396497,44396834,44400587,44401334,44409448,	yes	-1,0,2,0,1,2,2,1,0,2,2,
chr3	977	ENSG00000241163.8	ENST00000666244.1	LINC00877	chr3	-	71943591	72100112	71943591	71943591	7	71943591,71973782,72036324,72055860,72059686,72060802,72099903,	71943823,71973974,72036520,72055962,72060109,72061094,72100112,	no	-7
chr3	882	ENSG00000231304.2	ENST00000634618.1	SGO1-AS1	chr3	+	20186354	20878835	20186354	20186354	17	20186354,20194349,20222734,20234604,20345659,20347996,20350714,20359521,20360629,20381174,20699384,20811907,20817885,20848234,20870288,20871923,20878310,	20186658,20194411,20222841,20234701,20346066,20348089,20350772,20359589,20360684,20381300,20699445,20811985,20818047,20848283,20870336,20871994,20878835,	no	-17
		ENSG00000231304.2	ENST00000635369.1	SGO1-AS1	chr3	+	20186364	20289423	20186364	20186364	5	20186364,20194349,20222734,20234604,20289357,	20186474,20194411,20222841,20234701,20289423,	no	-5
chr3	852	ENSG00000134115.13	ENST00000350110.2	CNTN6	chr3	+	1092660	1403594	1148008	1403418	23	1092660,1147926,1220686,1227817,1278412,1295600,1297888,1321649,1325814,1327456,1329784,1352323,1372298,1372837,1373603,1373923,1377004,1382941,1383292,1385610,1401432,1402317,1403317,	1093129,1148063,1220813,1227993,1278508,1295804,1297991,1321834,1325951,1327586,1329935,1352451,1372474,1372955,1373762,1374073,1377075,1383176,1383408,1385797,1401545,1402486,1403594,	yes	-1,0,1,2,1,1,1,2,1,0,1,2,1,0,1,1,1,0,1,0,1,0,1,
		ENSG00000134115.13	ENST00000446702.7	CNTN6	chr3	+	1093023	1404217	1148008	1403418	23	1093023,1147926,1220686,1227817,1278412,1295600,1297888,1321649,1325814,1327456,1329784,1352323,1372298,1372837,1373603,1373923,1377004,1382941,1383292,1385610,1401432,1402317,1403317,	1093120,1148063,1220813,1227993,1278508,1295804,1297991,1321834,1325951,1327586,1329935,1352451,1372474,1372955,1373762,1374073,1377075,1383176,1383408,1385797,1401545,1402486,1404217,	yes	-1,0,1,2,1,1,1,2,1,0,1,2,1,0,1,1,1,0,1,0,1,0,1,
chr3	1091	ENSG00000163833.8	ENST00000338040.6	FBXO40	chr3	+	121593378	121630295	121620575	121626910	4	121593378,121620545,121621432,121626694,	121593502,121620578,121623343,121630295,	yes	-1,0,0,0,
chr3	1113	ENSG00000114656.12	ENST00000511438.5	KIAA1257	chr3	-	128909865	128994076	128910298	128993304	8	128909865,128971286,128975778,128976978,128978044,128987615,128988727,128993042,	128910333,128971433,128975903,128977066,128978185,128987829,128988918,128994076,	yes	1,1,2,1,1,0,1,0,	DEL -	-1.27468	0.00204095
		ENSG00000114656.12	ENST00000645291.2	KIAA1257	chr3	-	128909873	128994115	128910298	128993304	16	128909873,128915118,128915356,128916106,128932699,128935124,128945070,128965510,128971286,128975778,128976978,128978044,128987615,128988727,128993042,128993979,	128910333,128915275,128915563,128916271,128932997,128935319,128945975,128965695,128971433,128975903,128977066,128978185,128987829,128988918,128993336,128994115,	yes	1,0,0,0,2,2,0,1,1,2,1,1,0,1,0,-1,	DEL -	-1.27468	0.00204095
chr3	1256	ENSG00000156931.15	ENST00000287546.8	VPS8	chr3	+	184812142	185052614	184824632	185052025	47	184812142,184824544,184826162,184832688,184834648,184838713,184839697,184849070,184849935,184852499,184853856,184854113,184855710,184859984,184862896,184866875,184868023,184868945,184869481,184870715,184886109,184894702,184898564,184900920,184913518,184914980,184915354,184920126,184924861,184926593,184928450,184929579,184930469,184936245,184940196,184957373,184964467,184966670,184971648,184982565…	184812225,184824785,184826231,184832819,184834742,184838746,184839758,184849195,184850022,184852567,184854010,184854173,184855818,184860065,184863067,184866950,184868059,184869036,184869528,184870805,184886156,184894925,184898654,184900972,184913561,184915053,184915474,184920198,184924981,184926650,184928533,184929664,184930568,184936335,184940243,184957521,184964557,184966713,184971752,184982647…	yes	-1,0,0,0,2,0,0,1,0,0,2,0,0,0,0,0,0,0,1,0,0,2,0,0,1,2,0,0,0,0,0,2,0,0,0,2,0,0,1,0,1,0,0,2,0,0,0,
		ENSG00000156931.15	ENST00000436792.6	VPS8	chr3	+	184812170	185052612	184824632	185052025	47	184812170,184824544,184826162,184832688,184834648,184838713,184839697,184849070,184849935,184852499,184853856,184854113,184855710,184859984,184862896,184866875,184868023,184868945,184869481,184870715,184886109,184894702,184898564,184900920,184913518,184914980,184915354,184920126,184924861,184926593,184928450,184929579,184930469,184936245,184940196,184957373,184964467,184966670,184971648,184982565…	184812225,184824785,184826231,184832819,184834742,184838746,184839752,184849195,184850022,184852567,184854010,184854173,184855818,184860065,184863067,184866950,184868059,184869036,184869528,184870805,184886156,184894925,184898654,184900972,184913561,184915053,184915474,184920198,184924981,184926650,184928533,184929664,184930568,184936335,184940243,184957521,184964557,184966713,184971752,184982647…	yes	-1,0,0,0,2,0,0,1,0,0,2,0,0,0,0,0,0,0,1,0,0,2,0,0,1,2,0,0,0,0,0,2,0,0,0,2,0,0,1,0,1,0,0,2,0,0,0,
		ENSG00000156931.15	ENST00000446204.6	VPS8	chr3	+	184812182	185052604	184824632	185052025	45	184812182,184824544,184826162,184832688,184834648,184838713,184839697,184849070,184849935,184852499,184853856,184854113,184855710,184859984,184862896,184866875,184868023,184868945,184869481,184870715,184898564,184900920,184913518,184914980,184915354,184920126,184924861,184926593,184928450,184929579,184930469,184936245,184940196,184957373,184964467,184966670,184971648,184982565,184983011,184993982…	184812225,184824785,184826231,184832819,184834742,184838746,184839752,184849195,184850022,184852567,184854010,184854173,184855818,184860065,184863067,184866950,184868059,184869036,184869528,184870805,184898654,184900972,184913561,184915053,184915474,184920198,184924981,184926650,184928533,184929664,184930568,184936335,184940243,184957521,184964557,184966713,184971752,184982647,184983094,184994063…	yes	-1,0,0,0,2,0,0,1,0,0,2,0,0,0,0,0,0,0,1,0,0,0,1,2,0,0,0,0,0,2,0,0,0,2,0,0,1,0,1,0,0,2,0,0,0,
		ENSG00000156931.15	ENST00000625842.2	VPS8	chr3	+	184812206	185052600	184824632	185052025	48	184812206,184824544,184826162,184832688,184834648,184838713,184839697,184843239,184849070,184849935,184852499,184853856,184854113,184855710,184859984,184862896,184866875,184868023,184868945,184869481,184870715,184886109,184894702,184898564,184900920,184913518,184914980,184915354,184920126,184924861,184926593,184928450,184929579,184930469,184936245,184940196,184957373,184964467,184966670,184971648…	184812225,184824785,184826231,184832819,184834742,184838746,184839752,184843245,184849195,184850022,184852567,184854010,184854173,184855818,184860065,184863067,184866950,184868059,184869036,184869528,184870805,184886156,184894925,184898654,184900972,184913561,184915053,184915474,184920198,184924981,184926650,184928533,184929664,184930568,184936335,184940243,184957521,184964557,184966713,184971752…	yes	-1,0,0,0,2,0,0,1,1,0,0,2,0,0,0,0,0,0,0,1,0,0,2,0,0,1,2,0,0,0,0,0,2,0,0,0,2,0,0,1,0,1,0,0,2,0,0,0,
chr4	4q13.2_HML8	ENSG00000250696.5	ENST00000504301.5	AC111000.4	chr4	+	69182099	69214475	69182099	69182099	5	69182099,69195667,69200471,69211065,69214472,	69182372,69195771,69200578,69211147,69214475,	no	-5	DEL -	-2.58084	1.29486e-08
chr4	1518	ENSG00000246541.2	ENST00000501965.2	AC096746.1	chr4	-	94117791	94207556	94117791	94117791	9	94117791,94118780,94124900,94136023,94162596,94163897,94165135,94165847,94207529,	94118101,94118911,94125042,94136159,94162721,94163929,94165196,94165925,94207556,	no	-9
chr4	1489	ENSG00000109339.24	ENST00000641051.1	MAPK10	chr4	-	86013873	86594625	86017227	86194401	15	86013873,86029196,86031367,86064265,86067772,86098523,86101051,86101893,86103185,86107222,86159297,86194335,86354529,86453029,86593909,	86017370,86029274,86031431,86064390,86067955,86098595,86101217,86102032,86103244,86107352,86159467,86194407,86354644,86453181,86594625,	yes	1,1,0,1,1,1,0,2,0,2,0,0,-1,-1,-1,
		ENSG00000109339.24	ENST00000641050.1	MAPK10	chr4	-	86015944	86594062	86017358	86194401	15	86015944,86029196,86031367,86064265,86067772,86098523,86101051,86101893,86103185,86107222,86159297,86194335,86354529,86453029,86593909,	86017375,86029274,86031431,86064390,86067955,86098595,86101217,86102032,86103244,86107352,86159467,86194407,86354644,86453181,86594062,	yes	1,1,0,1,1,1,0,2,0,2,0,0,-1,-1,-1,
		ENSG00000109339.24	ENST00000641737.1	MAPK10	chr4	-	86016490	86594110	86017227	86159419	15	86016490,86029196,86031367,86064265,86067772,86098523,86101051,86101893,86103185,86107222,86159297,86194308,86354529,86453029,86593909,	86017370,86029274,86031431,86064390,86067955,86098595,86101217,86102032,86103244,86107352,86159467,86194407,86354644,86453181,86594110,	yes	1,1,0,1,1,1,0,2,0,2,0,-1,-1,-1,-1,
		ENSG00000109339.24	ENST00000641391.1	MAPK10	chr4	-	86016498	86594088	86017227	86159419	14	86016498,86029196,86031367,86064265,86067772,86098523,86101051,86101893,86103185,86107222,86159297,86194308,86453029,86593909,	86017370,86029274,86031431,86064390,86067955,86098595,86101217,86102032,86103244,86107352,86159467,86194407,86453181,86594088,	yes	1,1,0,1,1,1,0,2,0,2,0,-1,-1,-1,
		ENSG00000109339.24	ENST00000641831.1	MAPK10	chr4	-	86016521	86594062	86017227	86194401	16	86016521,86029196,86031367,86064265,86067772,86089205,86101051,86101893,86103185,86107222,86159297,86194335,86354529,86370713,86453029,86593732,	86017370,86029274,86031431,86064390,86067955,86089277,86101217,86102032,86103244,86107352,86159467,86194407,86354644,86370867,86453181,86594062,	yes	1,1,0,1,1,1,0,2,0,2,0,0,-1,-1,-1,-1,
		ENSG00000109339.24	ENST00000641157.1	MAPK10	chr4	-	86016533	86594088	86017227	86194401	15	86016533,86029196,86031367,86064265,86067772,86098523,86101051,86101893,86103185,86107222,86159297,86194335,86354529,86399746,86593909,	86017370,86029274,86031431,86064390,86067955,86098595,86101217,86102032,86103244,86107352,86159467,86194407,86354644,86399806,86594088,	yes	1,1,0,1,1,1,0,2,0,2,0,0,-1,-1,-1,
		ENSG00000109339.24	ENST00000513186.7	MAPK10	chr4	-	86016603	86594131	86017227	86194401	8	86016603,86029196,86031367,86107222,86159297,86194335,86354529,86593909,	86017370,86029274,86031431,86107352,86159467,86194407,86354644,86594131,	yes	1,1,0,2,0,0,-1,-1,
		ENSG00000109339.24	ENST00000515400.3	MAPK10	chr4	-	86016869	86594074	86017227	86194401	14	86016869,86029196,86031367,86064265,86067772,86098523,86101051,86101893,86103185,86107222,86159297,86194335,86453029,86593909,	86017370,86029274,86031431,86064390,86067955,86098595,86101217,86102032,86103244,86107352,86159467,86194407,86453181,86594074,	yes	1,1,0,1,1,1,0,2,0,2,0,0,-1,-1,
chr4	1407	ENSG00000282278.1	ENST00000507166.5	AC058822.1	chr4	+	53377838	54295272	53377838	54295272	24	53377838,53379072,53379224,53382277,53383772,53389808,53390520,53391008,53391429,53399729,53414614,53425871,54274924,54277387,54277895,54278361,54280315,54285370,54285840,54287429,54288798,54289008,54290312,54295124,	53377923,53379117,53379264,53382335,53383876,53389873,53390628,53391139,53391498,53399839,53414722,53425965,54274973,54277492,54278006,54278515,54280482,54285486,54285963,54287541,54288898,54289114,54290554,54295272,	yes	0,1,1,2,0,2,1,1,0,0,2,2,0,1,1,1,2,1,0,0,1,2,0,2,
		ENSG00000109220.11	ENST00000263921.8	CHIC2	chr4	-	54009788	54064605	54010094	54064300	6	54009788,54013836,54014062,54048954,54049250,54064181,	54010145,54013896,54014119,54049110,54049305,54064605,	yes	0,0,0,0,2,0,
		ENSG00000109220.11	ENST00000512964.5	CHIC2	chr4	-	54009824	54064300	54010094	54064300	5	54009824,54013836,54048954,54049250,54064181,	54010145,54013896,54049110,54049305,54064300,	yes	0,0,0,2,0,
chr4	1374	ENSG00000287416.1	ENST00000661752.1	AC093746.1	chr4	-	36902241	36913339	36902241	36902241	2	36902241,36913158,	36905131,36913339,	no	-2
chr4	1659	ENSG00000280241.4	ENST00000660197.1	AC079298.3	chr4	+	153948717	154300500	153948717	153948717	5	153948717,154027424,154142115,154206967,154298252,	153948861,154027479,154142242,154207053,154300500,	no	-5
chr4	1527	ENSG00000164024.12	ENST00000296411.11	METAP1	chr4	+	98995720	99062809	98995753	99061317	11	98995720,99028866,99034229,99035399,99039373,99041042,99043248,99045178,99048732,99057752,99061153,	98995867,99028918,99034342,99035460,99039465,99041126,99043387,99045310,99048876,99057818,99062809,	yes	0,0,1,0,1,0,0,1,1,1,1,
chr5	1884	ENSG00000171643.14	ENST00000317593.9	S100Z	chr5	+	76850013	76921650	76875359	76877832	5	76850013,76870165,76875303,76877673,76920716,	76850155,76870284,76875500,76877834,76921650,	yes	-1,-1,0,0,-1,
		ENSG00000171643.14	ENST00000613039.1	S100Z	chr5	+	76875300	76921026	76875359	76877832	3	76875300,76877673,76920716,	76875500,76877834,76921026,	yes	0,0,-1,
chr5	2007	ENSG00000145819.18	ENST00000645722.2	ARHGAP26	chr5	+	142770376	143229007	142770761	143222446	23	142770376,142873399,142875109,142879373,142885297,142894237,142901934,142903539,142907703,142913198,142932046,143014079,143037195,143041815,143054438,143056027,143057641,143120987,143133966,143147230,143207197,143213996,143222357,	142770915,142873495,142875171,142879445,142885399,142894348,142902039,142903669,142907804,142913293,142932125,143014116,143037261,143041890,143054526,143056086,143057747,143121147,143134105,143147381,143207308,143214088,143229007,	yes	0,1,1,0,0,0,0,0,1,0,2,0,1,1,1,2,1,2,0,1,2,2,1,
		ENSG00000145819.18	ENST00000274498.9	ARHGAP26	chr5	+	142770376	143229011	142770761	143222446	23	142770376,142873399,142875109,142879373,142885297,142894237,142901934,142903539,142907703,142913198,142932046,143014079,143037195,143041815,143054438,143056027,143057641,143120987,143133966,143147230,143207197,143213996,143222357,	142770915,142873495,142875171,142879445,142885399,142894348,142902039,142903669,142907804,142913293,142932125,143014116,143037261,143041890,143054526,143056086,143057747,143121147,143134105,143147381,143207473,143214088,143229011,	yes	0,1,1,0,0,0,0,0,1,0,2,0,1,1,1,2,1,2,0,1,2,2,1,
		ENSG00000145819.18	ENST00000642734.1	ARHGAP26	chr5	+	142771118	143224097	142771329	143222446	22	142771118,142873399,142875109,142879373,142885297,142894237,142901934,142903539,142907703,142913198,142932046,143014079,143037195,143041815,143054438,143056027,143057641,143120987,143133966,143147230,143213996,143222357,	142771375,142873495,142875171,142879445,142885399,142894348,142902039,142903669,142907804,142913293,142932125,143014116,143037261,143041890,143054526,143056086,143057747,143121147,143134105,143147381,143214088,143224097,	yes	0,1,1,0,0,0,0,0,1,0,2,0,1,1,1,2,1,2,0,1,2,1,
chr5	1885	ENSG00000171643.14	ENST00000317593.9	S100Z	chr5	+	76850013	76921650	76875359	76877832	5	76850013,76870165,76875303,76877673,76920716,	76850155,76870284,76875500,76877834,76921650,	yes	-1,-1,0,0,-1,
		ENSG00000171643.14	ENST00000613039.1	S100Z	chr5	+	76875300	76921026	76875359	76877832	3	76875300,76877673,76920716,	76875500,76877834,76921026,	yes	0,0,-1,
chr5	1824	ENSG00000250722.6	ENST00000506577.5	SELENOP	chr5	-	42800130	42825896	42800719	42808353	5	42800130,42804655,42806895,42808150,42825440,	42801331,42804773,42807108,42808366,42825896,	yes	0,2,2,0,-1,
		ENSG00000286271.2	ENST00000653383.1	AC008945.2	chr5	+	42813646	42924178	42813646	42813646	3	42813646,42891306,42922737,	42813919,42891443,42924178,	no	-3	DEL -	-2.22277	3.26132e-05
		ENSG00000286271.2	ENST00000651306.1	AC008945.2	chr5	+	42813827	42924535	42813827	42813827	6	42813827,42817066,42891306,42910724,42922737,42923684,	42813919,42817351,42891443,42910843,42922873,42924535,	no	-6	DEL -	-2.22277	3.26132e-05
chr5	1992	ENSG00000158987.21	ENST00000509018.5	RAPGEF6	chr5	-	131423920	131635236	131427265	131635030	28	131423920,131428901,131430858,131433429,131439580,131442348,131446482,131453053,131455800,131461704,131464040,131472586,131479512,131489545,131492581,131495552,131498442,131504625,131505363,131508070,131510313,131521389,131548046,131561977,131592382,131603270,131604622,131634961,	131427291,131429216,131431349,131433658,131439715,131442537,131446703,131453177,131456012,131462088,131464281,131472744,131479753,131489654,131492785,131495660,131498607,131504778,131505522,131508207,131510491,131521521,131548190,131562047,131592466,131603327,131604693,131635236,	yes	1,1,2,1,1,1,2,1,2,2,1,2,1,0,0,0,0,0,0,1,0,0,0,2,2,2,0,0,
		ENSG00000273217.1	ENST00000514667.1	AC008695.1	chr5	-	131425890	131796983	131427265	131796921	29	131425890,131428901,131430858,131433429,131439580,131442348,131446482,131453053,131455800,131461704,131464040,131472586,131479512,131489545,131492581,131495552,131498442,131504625,131505363,131508070,131510313,131521389,131548046,131561977,131592382,131603270,131604622,131744563,131796829,	131427291,131429216,131431349,131433658,131439715,131442537,131446703,131453177,131456012,131462088,131464281,131472744,131479753,131489654,131492785,131495660,131498607,131504778,131505522,131508207,131510491,131521521,131548190,131562047,131592466,131603327,131604693,131744690,131796983,	yes	1,1,2,1,1,1,2,1,2,2,1,2,1,0,0,0,0,0,0,1,0,0,0,2,2,2,0,2,0,
		ENSG00000158987.21	ENST00000507093.5	RAPGEF6	chr5	-	131426235	131635212	131427265	131635030	29	131426235,131430858,131433429,131439580,131442348,131446482,131450022,131453053,131455800,131461704,131464040,131469800,131472586,131479512,131489545,131492581,131495552,131498442,131504625,131505363,131508070,131510313,131521389,131548046,131561977,131592382,131603270,131604622,131634961,	131427291,131431349,131433658,131439715,131442537,131446703,131450046,131453177,131456012,131462088,131464281,131469815,131472744,131479753,131489654,131492785,131495660,131498607,131504778,131505522,131508207,131510491,131521521,131548190,131562047,131592466,131603327,131604693,131635212,	yes	1,2,1,1,1,2,2,1,2,2,1,1,2,1,0,0,0,0,0,0,1,0,0,0,2,2,2,0,0,
		ENSG00000158987.21	ENST00000296859.10	RAPGEF6	chr5	-	131426558	131635111	131427265	131635030	29	131426558,131428901,131430858,131433429,131439580,131442348,131446482,131450022,131453053,131455800,131461704,131464040,131472586,131479512,131489545,131492581,131495552,131498442,131504625,131505363,131508070,131510313,131521389,131548046,131561977,131592382,131603270,131604622,131634961,	131427291,131429216,131431349,131433658,131439715,131442537,131446703,131450046,131453177,131456012,131462088,131464281,131472744,131479753,131489654,131492785,131495660,131498607,131504778,131505522,131508207,131510491,131521521,131548190,131562047,131592466,131603327,131604693,131635111,	yes	1,1,2,1,1,1,2,2,1,2,2,1,2,1,0,0,0,0,0,0,1,0,0,0,2,2,2,0,0,
		ENSG00000158987.21	ENST00000627212.2	RAPGEF6	chr5	-	131427215	131635159	131427265	131635030	28	131427215,131430858,131433429,131439580,131442348,131446482,131450022,131453053,131455800,131461704,131464040,131472586,131479512,131489545,131492581,131495552,131498442,131504625,131505363,131508070,131510313,131521389,131548046,131561977,131592382,131603270,131604622,131634961,	131427291,131431349,131433658,131439715,131442537,131446703,131450046,131453177,131456012,131462088,131464281,131472744,131479753,131489654,131492785,131495660,131498607,131504778,131505522,131508207,131510491,131521521,131548190,131562047,131592466,131603327,131604693,131635159,	yes	1,2,1,1,1,2,2,1,2,2,1,2,1,0,0,0,0,0,0,1,0,0,0,2,2,2,0,0,
		ENSG00000158987.21	ENST00000308008.10	RAPGEF6	chr5	-	131435950	131635030	131435950	131635030	25	131435950,131439580,131442348,131446482,131453053,131455800,131461704,131464040,131472586,131479512,131489545,131492581,131495552,131498442,131504625,131505363,131508070,131510313,131521389,131548046,131561977,131592382,131603270,131604622,131634961,	131436381,131439715,131442537,131446703,131453177,131456012,131462088,131464281,131472744,131479753,131489654,131492785,131495660,131498607,131504778,131505522,131508207,131510491,131521521,131548190,131562047,131592466,131603327,131604693,131635030,	yes	1,1,1,2,1,2,2,1,2,1,0,0,0,0,0,0,1,0,0,0,2,2,2,0,0,
		ENSG00000158987.21	ENST00000510071.5	RAPGEF6	chr5	-	131463614	131635231	131464036	131635030	18	131463614,131472586,131479512,131489545,131492581,131495552,131498442,131504625,131505363,131508070,131510313,131521389,131548046,131561977,131592382,131603270,131604622,131634961,	131464281,131472744,131479753,131489654,131492785,131495660,131498607,131504778,131505522,131508207,131510491,131521521,131548190,131562047,131592466,131603327,131604693,131635231,	yes	1,2,1,0,0,0,0,0,0,1,0,0,0,2,2,2,0,0,
chr5	1764	ENSG00000248150.1	ENST00000513157.1	LINC02150	chr5	-	16373360	16440081	16373360	16373360	8	16373360,16384133,16430390,16430785,16431047,16437373,16439252,16439885,	16373836,16384344,16430604,16430978,16431112,16437915,16439475,16440081,	no	-8
chr5	1960	ENSG00000169570.10	ENST00000510708.6	DTWD2	chr5	-	118836073	118988547	118840916	118988511	6	118836073,118848089,118928536,118939195,118944558,118988293,	118841087,118848218,118928729,118939290,118944649,118988547,	yes	0,0,2,0,2,0,
		ENSG00000169570.10	ENST00000304058.8	DTWD2	chr5	-	118837321	118988220	118840916	118988149	6	118837321,118848089,118928536,118939195,118944558,118988129,	118841087,118848218,118928729,118939290,118944649,118988220,	yes	0,0,2,0,2,0,
		ENSG00000169570.10	ENST00000515439.7	DTWD2	chr5	-	118840278	118988539	118840916	118988511	4	118840278,118848089,118944558,118988293,	118841087,118848218,118944649,118988539,	yes	0,0,2,0,
chr5	1906	ENSG00000250240.6	ENST00000513235.2	AC008840.1	chr5	-	95707413	95732287	95707413	95707413	4	95707413,95716916,95719643,95731940,	95708835,95717081,95719773,95732287,	no	-4
chr5	2042	ENSG00000254171.1	ENST00000520075.1	AC114321.1	chr5	+	166128497	166155439	166128497	166128497	3	166128497,166134012,166155157,	166128650,166134110,166155439,	no	-3
chr5	1790	ENSG00000248391.6	ENST00000658621.1	LINC02064	chr5	-	29304307	29396007	29304307	29304307	6	29304307,29354204,29355856,29384296,29389810,29395853,	29304682,29354391,29355962,29384392,29389935,29396007,	no	-6
		ENSG00000248391.6	ENST00000668461.1	LINC02064	chr5	-	29304541	29396022	29304541	29304541	8	29304541,29354204,29355856,29363317,29381852,29384319,29389810,29395853,	29304682,29354391,29355962,29363382,29381962,29384392,29389939,29396022,	no	-8
		ENSG00000248391.6	ENST00000669258.1	LINC02064	chr5	-	29353755	29396031	29353755	29353755	7	29353755,29355856,29363317,29381852,29384319,29389810,29395853,	29354391,29355962,29363382,29381962,29384392,29389939,29396031,	no	-7
		ENSG00000248391.6	ENST00000662266.1	LINC02064	chr5	-	29379644	29396036	29379644	29379644	5	29379644,29381852,29384319,29389810,29395853,	29380325,29381962,29384392,29389939,29396036,	no	-5
		ENSG00000248391.6	ENST00000654399.1	LINC02064	chr5	-	29383185	29395979	29383185	29383185	3	29383185,29389810,29395853,	29384392,29389939,29395979,	no	-3
chr6	2377	ENSG00000131018.24	ENST00000341594.9	SYNE1	chr6	-	152121683	152637399	152122435	152628280	148	152121683,152130719,152132121,152133275,152135103,152136617,152139949,152141202,152143622,152148044,152149476,152151552,152151958,152154891,152155909,152164162,152176393,152180135,152189251,152201823,152206167,152207971,152211493,152213611,152214905,152218256,152219002,152220841,152221425,152224493,152225720,152230546,152231390,152232115,152233780,152234667,152236106,152236816,152239532,152242239…	152122676,152130778,152132214,152133488,152135232,152136818,152140161,152141329,152143765,152148378,152149668,152151690,152152141,152155042,152156097,152164325,152176560,152180294,152189407,152201949,152206362,152208206,152211588,152213759,152215060,152218403,152219185,152221046,152221559,152224664,152225876,152230702,152231567,152232265,152233963,152234800,152236303,152236948,152239706,152242440…	yes	2,0,0,0,0,0,1,0,1,0,0,0,0,2,0,2,0,0,0,0,0,2,0,2,0,0,0,2,0,0,0,0,0,0,0,2,0,0,0,0,0,0,0,0,0,2,0,0,0,0,0,0,0,0,0,0,0,0,0,0,0,0,2,0,0,0,2,2,0,0,0,0,0,0,0,0,0,0,0,0,2,0,0,0,0,0,2,0,0,0,2,0,2,2,0,1,0,0,0,0,0,2,2,0,2,1,2,0,0,0,2,0,0,0,0,0,2,0,0,0,1,0,0,0,0,0,0,0,1,0,2,0,2,0,0,0,0,0,1,2,0,0,0,0,1,0,-1,-1,
		ENSG00000131018.24	ENST00000423061.6	SYNE1	chr6	-	152121686	152636890	152122435	152628331	146	152121686,152130719,152132121,152133275,152135103,152136617,152139949,152141202,152143622,152145486,152148044,152149476,152151552,152151958,152154891,152155909,152164162,152176393,152180135,152189251,152201823,152206167,152207971,152211493,152213611,152214905,152218256,152219002,152220841,152221425,152224493,152225720,152230546,152231390,152232115,152233780,152234667,152236106,152236816,152239532…	152122676,152130778,152132214,152133488,152135232,152136818,152140161,152141329,152143765,152145555,152148378,152149668,152151690,152152141,152155042,152156097,152164325,152176560,152180294,152189407,152201949,152206362,152208206,152211588,152213759,152215060,152218403,152219185,152221046,152221559,152224664,152225876,152230702,152231567,152232265,152233963,152234800,152236303,152236948,152239706…	yes	2,0,0,0,0,0,1,0,1,1,0,0,0,0,2,0,2,0,0,0,0,0,2,0,2,0,0,0,2,0,0,0,0,0,0,0,2,0,0,0,0,0,0,0,0,0,2,0,0,0,0,0,0,0,0,0,1,0,0,0,0,0,0,0,2,0,0,2,0,2,0,0,0,0,0,0,0,0,0,0,0,0,2,0,0,0,0,0,2,0,0,0,2,0,2,2,0,1,0,0,0,0,0,2,2,0,2,0,2,0,0,0,2,0,0,0,0,0,2,0,0,0,0,0,0,0,0,0,1,0,2,0,0,0,0,0,1,2,0,0,0,0,0,1,0,-1,
		ENSG00000131018.24	ENST00000367255.10	SYNE1	chr6	-	152121686	152637362	152122435	152628331	146	152121686,152130719,152132121,152133275,152135103,152136617,152139949,152141202,152143622,152148044,152149476,152151552,152151958,152154891,152155909,152164162,152176393,152180135,152189251,152201823,152206167,152207971,152211493,152213611,152214905,152218256,152219002,152220841,152221425,152224493,152225720,152230546,152231390,152232115,152233780,152234667,152236106,152236816,152239532,152242239…	152122676,152130778,152132214,152133488,152135232,152136818,152140161,152141329,152143765,152148378,152149668,152151690,152152141,152155042,152156097,152164325,152176560,152180294,152189407,152201949,152206362,152208206,152211588,152213759,152215060,152218403,152219185,152221046,152221559,152224664,152225876,152230702,152231567,152232265,152233963,152234800,152236303,152236948,152239706,152242440…	yes	2,0,0,0,0,0,1,0,1,0,0,0,0,2,0,2,0,0,0,0,0,2,0,2,0,0,0,2,0,0,0,0,0,0,0,2,0,0,0,0,0,0,0,0,0,2,0,0,0,0,0,0,0,0,0,0,0,0,0,0,0,0,0,2,0,0,2,0,2,0,0,0,0,0,0,0,0,0,0,0,0,0,2,0,0,0,0,0,2,0,0,0,2,0,2,2,0,1,0,0,0,0,0,2,2,0,2,0,2,0,0,0,2,0,0,0,0,0,2,0,0,0,0,0,0,0,0,0,1,0,2,0,0,0,0,0,1,2,0,0,0,0,1,0,-1,-1,
		ENSG00000131018.24	ENST00000367253.8	SYNE1	chr6	-	152427603	152628331	152427614	152628331	36	152427603,152428204,152430111,152430481,152433794,152435940,152441129,152442074,152444410,152447457,152449532,152450624,152451046,152453585,152455425,152455885,152458756,152461596,152462737,152463352,152465257,152465981,152471596,152472300,152483084,152484834,152488395,152498741,152502632,152505200,152510192,152511010,152520458,152526079,152539959,152628264,	152427816,152428392,152430210,152430709,152433945,152436101,152441270,152442245,152444578,152447622,152449641,152450833,152451205,152453720,152455590,152456044,152458930,152461740,152462890,152463517,152465460,152466078,152471765,152472413,152483249,152484972,152488503,152498792,152502742,152505397,152510371,152511103,152520542,152526175,152540021,152628331,	yes	2,0,0,0,2,0,0,0,0,0,2,0,0,0,0,0,0,0,0,0,1,0,2,0,0,0,0,0,1,2,0,0,0,0,1,0,
		ENSG00000131018.24	ENST00000367248.7	SYNE1	chr6	-	152433524	152636883	152435918	152628331	32	152433524,152441129,152442074,152444410,152447457,152449532,152450624,152451046,152453585,152455425,152455885,152458756,152461596,152462737,152463352,152465257,152465981,152471596,152472300,152483084,152484834,152488395,152502632,152505200,152510192,152511010,152511570,152520458,152526079,152539959,152628264,152636637,	152436101,152441270,152442245,152444578,152447622,152449641,152450833,152451205,152453720,152455590,152456044,152458930,152461740,152462890,152463517,152465460,152466078,152471765,152472413,152483249,152484972,152488503,152502742,152505397,152510371,152511103,152511591,152520542,152526175,152540021,152628554,152636883,	yes	0,0,0,0,0,2,0,0,0,0,0,0,0,0,0,1,0,2,0,0,0,0,1,2,0,0,0,0,0,1,0,-1,
		ENSG00000131018.24	ENST00000672122.1	SYNE1	chr6	-	152433652	152563289	152435918	152563170	31	152433652,152441129,152442074,152444410,152447457,152449532,152450624,152451046,152453585,152455425,152455885,152458756,152461596,152462737,152463352,152465257,152465981,152471596,152472300,152483084,152484834,152488395,152502632,152505200,152510192,152511010,152511570,152520458,152526079,152539959,152563130,	152436101,152441270,152442245,152444578,152447622,152449641,152450833,152451205,152453720,152455590,152456044,152458930,152461740,152462890,152463517,152465460,152466078,152471765,152472413,152483249,152484972,152488503,152502742,152505397,152510371,152511103,152511591,152520542,152526175,152540021,152563289,	yes	0,0,0,0,0,2,0,0,0,0,0,0,0,0,0,1,0,2,0,0,0,0,1,2,0,0,0,0,0,1,0,
		ENSG00000131018.24	ENST00000413186.6	SYNE1	chr6	-	152435390	152628331	152435918	152628331	31	152435390,152441129,152442074,152444410,152447457,152449532,152450624,152451046,152453585,152455425,152455885,152458756,152461596,152462737,152463352,152465257,152465981,152471596,152472300,152483084,152484834,152488395,152498741,152502632,152505200,152510192,152511010,152520458,152526079,152539959,152628264,	152436101,152441270,152442245,152444578,152447622,152449641,152450833,152451205,152453720,152455590,152456044,152458930,152461740,152462890,152463517,152465460,152466078,152471765,152472413,152483249,152484972,152488503,152498792,152502742,152505397,152510371,152511103,152520542,152526175,152540021,152628331,	yes	0,0,0,0,0,2,0,0,0,0,0,0,0,0,0,1,0,2,0,0,0,0,0,1,2,0,0,0,0,1,0,
		ENSG00000131018.24	ENST00000535896.7	SYNE1	chr6	-	152462286	152563277	152462722	152563170	19	152462286,152463352,152465257,152465981,152471596,152472300,152483084,152484834,152488395,152498741,152502632,152505200,152510192,152511010,152511570,152520458,152526079,152539959,152563130,	152462890,152463517,152465460,152466078,152471765,152472413,152483249,152484972,152488503,152498792,152502742,152505397,152510371,152511103,152511591,152520542,152526175,152540021,152563277,	yes	0,0,1,0,2,0,0,0,0,0,1,2,0,0,0,0,0,1,0,
		ENSG00000131018.24	ENST00000466159.6	SYNE1	chr6	-	152462529	152628483	152462722	152628331	18	152462529,152463352,152465257,152465981,152471596,152472300,152483084,152484834,152488395,152498741,152502632,152505200,152510192,152511010,152520458,152526079,152539959,152628264,	152462890,152463517,152465460,152466078,152471765,152472413,152483249,152484972,152488503,152498792,152502742,152505397,152510371,152511103,152520542,152526175,152540021,152628483,	yes	0,0,1,0,2,0,0,0,0,0,1,2,0,0,0,0,1,0,
		ENSG00000131018.24	ENST00000610489.1	SYNE1	chr6	-	152478516	152636683	152478516	152628280	15	152478516,152483084,152484834,152488395,152498741,152502632,152505200,152510192,152511010,152511570,152520458,152526079,152539959,152628264,152636637,	152478630,152483249,152484972,152488503,152498792,152502742,152505397,152510371,152511103,152511591,152520542,152526175,152540021,152628554,152636683,	yes	0,0,0,0,0,1,2,0,0,0,0,0,1,0,-1,
chr6	6p22.3_HERVW	ENSG00000112304.11	ENST00000537591.5	ACOT13	chr6	+	24667034	24705065	24687681	24701615	4	24667034,24687404,24697882,24701458,	24667344,24687693,24698067,24705065,	yes	-1,0,0,2,
		ENSG00000112304.11	ENST00000230048.5	ACOT13	chr6	+	24667076	24705046	24667263	24701615	3	24667076,24697882,24701458,	24667344,24698067,24705046,	yes	0,0,2,
chr6	2334	ENSG00000164483.17	ENST00000439090.7	SAMD3	chr6	-	130144314	130222951	130144519	130215273	12	130144314,130145339,130146009,130154824,130175840,130184102,130184437,130209494,130214336,130215194,130216570,130222693,	130144804,130145422,130146181,130155025,130176008,130184187,130184623,130209608,130214526,130215294,130216616,130222951,	yes	0,1,0,0,0,2,2,2,1,0,-1,-1,
		ENSG00000164483.17	ENST00000368134.6	SAMD3	chr6	-	130144314	130365425	130144519	130215273	14	130144314,130145339,130146009,130154824,130175840,130184102,130184437,130209494,130214336,130215194,130216570,130222693,130312977,130365119,	130144804,130145422,130146181,130155025,130176008,130184187,130184623,130209608,130214526,130215294,130216616,130222813,130313093,130365425,	yes	0,1,0,0,0,2,2,2,1,0,-1,-1,-1,-1,
		ENSG00000164483.17	ENST00000457563.6	SAMD3	chr6	-	130144317	130215887	130144519	130215847	11	130144317,130145339,130146009,130154824,130175840,130184102,130184437,130209494,130214336,130215194,130215796,	130144804,130145422,130146181,130155025,130176008,130184187,130184623,130209608,130214526,130215294,130215887,	yes	0,1,0,0,0,2,2,2,1,0,0,
		ENSG00000164483.17	ENST00000437477.6	SAMD3	chr6	-	130144380	130222813	130144519	130215273	13	130144380,130145339,130146009,130154824,130175840,130184102,130184437,130209494,130214336,130215194,130216570,130221636,130222693,	130144804,130145422,130146181,130155025,130176008,130184187,130184623,130209608,130214526,130215294,130216616,130221775,130222813,	yes	0,1,0,0,0,2,2,2,1,0,-1,-1,-1,
		ENSG00000164483.17	ENST00000532763.5	SAMD3	chr6	-	130159531	130215642	130162263	130215273	8	130159531,130175840,130184102,130184437,130209494,130214336,130215194,130215533,	130162275,130176008,130184187,130184623,130209602,130214526,130215294,130215642,	yes	0,0,2,2,2,1,0,-1,
		ENSG00000164483.17	ENST00000324172.10	SAMD3	chr6	-	130182987	130215290	130183297	130215273	6	130182987,130184102,130184437,130209494,130214336,130215194,	130183309,130184187,130184623,130209608,130214526,130215290,	yes	0,2,2,2,1,0,
chr6	2082	ENSG00000124788.18	ENST00000244769.8	ATXN1	chr6	-	16299111	16761456	16306328	16328310	9	16299111,16326393,16485971,16522626,16585779,16657775,16753232,16754042,16761297,	16306859,16328470,16486109,16522688,16585907,16657901,16753347,16754091,16761456,	yes	0,0,-1,-1,-1,-1,-1,-1,-1,
		ENSG00000124788.18	ENST00000436367.5	ATXN1	chr6	-	16299111	16761490	16306328	16328310	8	16299111,16326393,16485971,16522626,16585779,16657775,16753232,16761297,	16306859,16328470,16486109,16522688,16585907,16657901,16753347,16761490,	yes	0,0,-1,-1,-1,-1,-1,-1,
chr6	2135	ENSG00000146072.6	ENST00000296861.2	TNFRSF21	chr6	-	47231531	47309905	47232764	47309511	6	47231531,47234669,47253255,47283937,47285943,47309415,	47232994,47234898,47253521,47284432,47286595,47309905,	yes	1,0,1,1,0,0,	DEL +	2.07969	6.26651e-06
chr6	2328	ENSG00000236548.2	ENST00000663732.1	RNF217-AS1	chr6	-	124644610	124963101	124644610	124644610	8	124644610,124648252,124786459,124931695,124935007,124941389,124947930,124962822,	124645417,124648656,124786530,124931738,124935117,124941524,124948098,124963101,	no	-8	DEL +	2.68755	0.000643764
		ENSG00000236548.2	ENST00000655205.1	RNF217-AS1	chr6	-	124648010	124963073	124648010	124648010	9	124648010,124682870,124786459,124931695,124935007,124941389,124945298,124947930,124962822,	124648656,124683022,124786530,124931738,124935117,124941524,124945439,124948098,124963073,	no	-9	DEL +	2.68755	0.000643764
		ENSG00000236548.2	ENST00000656500.1	RNF217-AS1	chr6	-	124786262	124963068	124786262	124786262	8	124786262,124826227,124931695,124935007,124941389,124945298,124947930,124962822,	124786530,124826547,124931738,124935117,124941524,124945439,124948098,124963068,	no	-8	DEL +	2.68755	0.000643764
		ENSG00000236548.2	ENST00000662961.1	RNF217-AS1	chr6	-	124825001	124963165	124825001	124825001	7	124825001,124931695,124935007,124941389,124945298,124947930,124962822,	124826547,124931738,124935117,124941524,124945439,124948098,124963165,	no	-7	DEL +	2.68755	0.000643764
chr6	6q27b_HERVW	ENSG00000249141.1	ENST00000507747.1	AL159163.1	chr6	-	166858093	166956124	166858136	166956124	8	166858093,166934090,166938894,166943018,166946681,166948569,166952487,166956096,	166858259,166934136,166939008,166943089,166946739,166948625,166952548,166956124,	yes	0,2,2,0,2,0,2,1,
chr6	2295	ENSG00000228624.7	ENST00000518470.5	HDAC2-AS2	chr6	+	114281811	114468574	114281811	114281811	6	114281811,114340521,114371591,114406642,114448966,114468494,	114282008,114340615,114371692,114406668,114449031,114468574,	no	-6	DEL +	1.42306	0.001442
		ENSG00000228624.7	ENST00000522697.1	HDAC2-AS2	chr6	+	114425611	114471705	114425611	114425611	6	114425611,114437968,114448966,114468494,114469145,114471414,	114425672,114438066,114449031,114468611,114469299,114471705,	no	-6	DEL +	1.42306	0.001442
chr6	2144	ENSG00000170927.15	ENST00000371117.8	PKHD1	chr6	-	51615298	52087613	51619080	52084933	67	51615298,51626996,51632564,51638848,51648030,51649084,51658951,51744384,51746720,51747786,51753200,51754783,51772701,51775807,51791235,51830860,51836403,51847774,51855892,51867862,51870503,51883092,51885866,51887132,51903596,51903985,51906214,51909282,51911798,51912365,51934109,51959869,52010308,52017409,52022800,52024573,52027828,52028155,52033029,52035590,52042858,52043624,52044965,52046003,520…	51619520,51627116,51632723,51638956,51648118,51649220,51659969,51744542,51746889,51748665,51753353,51754938,51772789,51775921,51791373,51830989,51836469,51847970,51856070,51868109,51870639,51883227,51885972,51887245,51903727,51904042,51906340,51909474,51911956,51912576,51934322,51960026,52010459,52017629,52022944,52026181,52027896,52028351,52033165,52035721,52043134,52043730,52045088,52046188,520…	yes	1,1,1,1,0,2,1,2,1,1,1,2,1,1,1,1,1,0,2,1,0,0,2,0,1,1,1,1,2,1,1,0,2,1,1,1,2,1,0,1,1,0,0,1,2,1,2,0,1,0,0,0,2,1,1,1,2,1,2,2,1,0,2,1,1,0,-1,	DEL +	3.10755	0.0031873
		ENSG00000170927.15	ENST00000340994.4	PKHD1	chr6	-	51720848	52087610	51721985	52084933	61	51720848,51744384,51746720,51747786,51753200,51754783,51772701,51775807,51791235,51830860,51836403,51847774,51855892,51867862,51870503,51883092,51885866,51887132,51903596,51903985,51906214,51909282,51911798,51912365,51934109,51959869,52010308,52017409,52022800,52024573,52027828,52028155,52033029,52035590,52042858,52043624,52044965,52046003,52048491,52050156,52053075,52054037,52055586,52056697,520…	51722020,51744542,51746889,51748665,51753353,51754938,51772789,51775921,51791373,51830989,51836469,51847970,51856070,51868109,51870639,51883227,51885972,51887245,51903727,51904042,51906340,51909474,51911956,51912576,51934322,51960026,52010459,52017629,52022944,52026181,52027896,52028351,52033165,52035721,52043134,52043730,52045088,52046188,52048619,52050295,52053251,52054165,52055729,52056788,520…	yes	1,2,1,1,1,2,1,1,1,1,1,0,2,1,0,0,2,0,1,1,1,1,2,1,1,0,2,1,1,1,2,1,0,1,1,0,0,1,2,1,2,0,1,0,0,0,2,1,1,1,2,1,2,2,1,0,2,1,1,0,-1,	DEL +	3.10755	0.0031873
chr7	2534	ENSG00000186088.16	ENST00000257626.12	GSAP	chr7	-	77310750	77416349	77311357	77416321	31	77310750,77311840,77312100,77313487,77314369,77320724,77321332,77323646,77326211,77328605,77329332,77330238,77349350,77352943,77353571,77355212,77355554,77360823,77362582,77374069,77375057,77376847,77377285,77381304,77382573,77387359,77396981,77397345,77404558,77406028,77416212,	77311449,77311940,77312202,77313549,77314489,77320819,77321403,77323742,77326273,77328637,77329391,77330367,77349404,77353026,77353641,77355430,77355647,77360901,77362660,77374155,77375101,77376907,77377390,77381354,77382643,77387448,77397035,77397415,77404615,77406105,77416349,	yes	1,0,0,1,1,2,0,0,1,2,0,0,0,1,0,1,1,1,1,2,0,0,0,1,0,1,1,0,0,1,0,
chr7	2574	ENSG00000284707.2	ENST00000641784.1	AC079781.5	chr7	-	97851687	97972985	97851687	97851687	18	97851687,97853059,97853304,97854579,97855352,97856689,97858277,97858853,97859212,97864258,97868907,97869777,97872350,97913012,97928081,97928709,97937079,97972134,	97852468,97853215,97853386,97854680,97855459,97856816,97858405,97858955,97859398,97864496,97869179,97869813,97872449,97913104,97928317,97928777,97937160,97972985,	no	-18	DEL -	-1.20765	1.92175e-06
chr7	2651	ENSG00000285904.1	ENST00000649584.1	AC006452.2	chr7	+	140640908	140669476	140640908	140640908	6	140640908,140647720,140651814,140652393,140655588,140666603,	140641274,140647871,140652006,140652629,140655841,140669476,	no	-6	DEL -	-1.41687	0.00745782
chr7	2453	ENSG00000196295.12	ENST00000584621.5	GARS1-DT	chr7	-	30558095	30573088	30558095	30558095	5	30558095,30561465,30563730,30568832,30572999,	30559355,30562128,30563998,30568989,30573088,	no	-5	DEL -	-1.39087	1.08613e-11
		ENSG00000196295.12	ENST00000656284.1	GARS1-DT	chr7	-	30558112	30594760	30558112	30558112	8	30558112,30561465,30563730,30568832,30579005,30579230,30585329,30594710,	30559355,30562128,30563998,30568989,30579128,30579314,30585479,30594760,	no	-8	DEL -	-1.39087	1.08613e-11
		ENSG00000196295.12	ENST00000660767.1	GARS1-DT	chr7	-	30561263	30594776	30561263	30561263	5	30561263,30563722,30568832,30585329,30594710,	30563381,30563998,30568989,30585479,30594776,	no	-5	DEL -	-1.39087	1.08613e-11
		ENSG00000196295.12	ENST00000582145.5	GARS1-DT	chr7	-	30561561	30573100	30561561	30561561	4	30561561,30563722,30568832,30572999,	30562128,30563998,30568989,30573100,	no	-4	DEL -	-1.39087	1.08613e-11
		ENSG00000196295.12	ENST00000584199.5	GARS1-DT	chr7	-	30562076	30594769	30562076	30562076	5	30562076,30563730,30568832,30585329,30594710,	30562128,30563893,30568989,30585479,30594769,	no	-5	DEL -	-1.39087	1.08613e-11
		ENSG00000196295.12	ENST00000667338.1	GARS1-DT	chr7	-	30563134	30585456	30563134	30563134	6	30563134,30563730,30568832,30579005,30579230,30585329,	30563524,30563998,30568989,30579128,30579314,30585456,	no	-6	DEL -	-1.39087	1.08613e-11
		ENSG00000196295.12	ENST00000581665.6	GARS1-DT	chr7	-	30566421	30594763	30566421	30566421	6	30566421,30579005,30579230,30584710,30585329,30594710,	30568989,30579128,30579314,30584808,30585479,30594763,	no	-6	DEL -	-1.39087	1.08613e-11
		ENSG00000196295.12	ENST00000663944.1	GARS1-DT	chr7	-	30566537	30595286	30566537	30566537	5	30566537,30579005,30579230,30585329,30594710,	30568989,30579128,30579314,30585479,30595286,	no	-5	DEL -	-1.39087	1.08613e-11
		ENSG00000196295.12	ENST00000579024.5	GARS1-DT	chr7	-	30568487	30573013	30568487	30568487	3	30568487,30568832,30572999,	30568657,30568989,30573013,	no	-3	DEL -	-1.39087	1.08613e-11
		ENSG00000196295.12	ENST00000663462.1	GARS1-DT	chr7	-	30568670	30577853	30568670	30568670	2	30568670,30577648,	30568989,30577853,	no	-2	DEL -	-1.39087	1.08613e-11
		ENSG00000196295.12	ENST00000584372.5	GARS1-DT	chr7	-	30568676	30594763	30568676	30568676	4	30568676,30584422,30585329,30594710,	30568989,30584453,30585479,30594763,	no	-4	DEL -	-1.39087	1.08613e-11
		ENSG00000196295.12	ENST00000584023.2	GARS1-DT	chr7	-	30574441	30585459	30574441	30574441	6	30574441,30576563,30577648,30579230,30584710,30585329,	30574881,30576710,30578091,30579314,30584808,30585459,	no	-6	DEL -	-1.39087	1.08613e-11
		ENSG00000196295.12	ENST00000579174.5	GARS1-DT	chr7	-	30574703	30594808	30574703	30574703	6	30574703,30576563,30579230,30584710,30585329,30594710,	30574881,30576710,30579314,30584808,30585479,30594808,	no	-6	DEL -	-1.39087	1.08613e-11
		ENSG00000196295.12	ENST00000580440.6	GARS1-DT	chr7	-	30577499	30594774	30577499	30577499	4	30577499,30579230,30585329,30594710,	30578091,30579314,30585479,30594774,	no	-4	DEL -	-1.39087	1.08613e-11
		ENSG00000196295.12	ENST00000454922.6	GARS1-DT	chr7	-	30577511	30585972	30577511	30577511	4	30577511,30579230,30584710,30585329,	30578091,30579314,30584808,30585972,	no	-4	DEL -	-1.39087	1.08613e-11
		ENSG00000196295.12	ENST00000667137.1	GARS1-DT	chr7	-	30577512	30586614	30577512	30577512	6	30577512,30579005,30579230,30584422,30584710,30585329,	30578091,30579128,30579314,30584453,30584808,30586614,	no	-6	DEL -	-1.39087	1.08613e-11
		ENSG00000196295.12	ENST00000657049.1	GARS1-DT	chr7	-	30577532	30586682	30577532	30577532	4	30577532,30579005,30579230,30585329,	30578091,30579128,30579314,30586682,	no	-4	DEL -	-1.39087	1.08613e-11
		ENSG00000196295.12	ENST00000578994.5	GARS1-DT	chr7	-	30577903	30594809	30577903	30577903	5	30577903,30579005,30579230,30585329,30594710,	30578091,30579128,30579314,30585479,30594809,	no	-5	DEL -	-1.39087	1.08613e-11
		ENSG00000196295.12	ENST00000583664.5	GARS1-DT	chr7	-	30578067	30594760	30578067	30578067	5	30578067,30579005,30579230,30585329,30594710,	30578091,30579128,30579314,30585479,30594760,	no	-5	DEL -	-1.39087	1.08613e-11
		ENSG00000196295.12	ENST00000582549.1	GARS1-DT	chr7	-	30578069	30594758	30578069	30578069	7	30578069,30579005,30579230,30584422,30584710,30585329,30594710,	30578091,30579128,30579314,30584453,30584808,30585479,30594758,	no	-7	DEL -	-1.39087	1.08613e-11
chr7	2637	ENSG00000105875.14	ENST00000423565.5	WDR91	chr7	-	135183838	135210899	135186150	135210850	15	135183838,135186971,135188432,135189343,135193230,135193577,135194933,135196143,135197992,135204267,135205927,135207119,135208790,135209575,135210832,	135186315,135187169,135188545,135189452,135193399,135193672,135195084,135196337,135198151,135204433,135206058,135207202,135208998,135209755,135210899,	yes	0,0,1,0,2,0,2,0,0,2,0,1,0,0,0,
		ENSG00000105875.14	ENST00000354475.5	WDR91	chr7	-	135183838	135211526	135186150	135211502	15	135183838,135186971,135188432,135189343,135193230,135193577,135194933,135196143,135197992,135204267,135205927,135207119,135208790,135209575,135211379,	135186315,135187169,135188545,135189452,135193399,135193672,135195084,135196337,135198151,135204433,135206058,135207202,135208998,135209755,135211526,	yes	0,0,1,0,2,0,2,0,0,2,0,1,0,0,0,
chr7	2533	ENSG00000006606.8	ENST00000394905.2	CCL26	chr7	-	75769532	75789896	75769692	75772176	4	75769532,75771888,75772103,75789716,	75769789,75772003,75772254,75789896,	yes	2,1,0,-1,
chr7	2577	ENSG00000160870.14	ENST00000620220.4	CYP3A7	chr7	-	99684956	99735102	99685139	99735093	13	99684956,99707811,99709034,99710731,99713468,99714554,99715757,99717176,99717525,99720312,99722295,99731058,99735022,	99685235,99707974,99709261,99710892,99713535,99714682,99715906,99717265,99717639,99720412,99722348,99731152,99735102,	yes	0,2,0,1,0,1,2,0,0,2,0,2,0,
		ENSG00000282301.2	ENST00000611620.4	CYP3A7-CYP3A51P	chr7	-	99685225	99735093	99685225	99735093	15	99685225,99695745,99705514,99707811,99709034,99710731,99713468,99714554,99715757,99717176,99717525,99720312,99722295,99731058,99735022,	99685235,99695846,99705595,99707974,99709261,99710892,99713535,99714682,99715906,99717265,99717639,99720412,99722348,99731152,99735093,	yes	2,0,0,2,0,1,0,1,2,0,0,2,0,2,0,
		ENSG00000160870.14	ENST00000336374.4	CYP3A7	chr7	-	99705035	99735196	99705499	99735093	13	99705035,99707811,99709034,99710731,99713468,99714554,99715757,99717176,99717525,99720312,99722295,99731058,99735022,	99705595,99707974,99709261,99710892,99713535,99714682,99715906,99717265,99717639,99720412,99722348,99731152,99735196,	yes	0,2,0,1,0,1,2,0,0,2,0,2,0,
chr7	2521	ENSG00000152926.15	ENST00000282869.11	ZNF117	chr7	-	64971771	64991036	64978118	64981420	4	64971771,64981386,64981983,64989946,	64979536,64981482,64982116,64991036,	yes	1,0,-1,-1,	DEL -	-2.208	6.00364e-12
		ENSG00000213462.5	ENST00000394323.3	ERV3-1	chr7	-	64990355	65006687	64991211	64993026	2	64990355,65006540,	64993414,65006687,	yes	0,-1,	DEL -	-1.19679	4.74496e-06
chr7	2522	ENSG00000286342.1	ENST00000663172.1	AC073210.3	chr7	+	64947570	64950701	64947570	64947570	2	64947570,64949115,	64947857,64950701,	no	-2
		ENSG00000286342.1	ENST00000653683.1	AC073210.3	chr7	+	64947837	64950641	64947837	64947837	3	64947837,64949115,64950203,	64947857,64949409,64950641,	no	-3
chr7	2650	ENSG00000188883.5	ENST00000340940.5	KLRG2	chr7	-	139452689	139483673	139453586	139483642	5	139452689,139454110,139479626,139480145,139482885,	139453707,139454214,139479772,139480247,139483673,	yes	2,0,1,1,0,
		ENSG00000188883.5	ENST00000393039.2	KLRG2	chr7	-	139453337	139483663	139453519	139483642	2	139453337,139482885,	139453707,139483663,	yes	1,0,
chr7	2445	ENSG00000287093.1	ENST00000666237.1	AC003093.1	chr7	-	24778443	24795496	24778443	24778443	3	24778443,24784320,24795089,	24779147,24784533,24795496,	no	-3
chr7	2557	ENSG00000244055.2	ENST00000427458.1	AC007566.1	chr7	+	92457563	92491610	92457563	92457563	5	92457563,92461318,92462957,92465101,92491242,	92457589,92461410,92463026,92465189,92491610,	no	-5
		ENSG00000244055.2	ENST00000658444.1	AC007566.1	chr7	+	92460836	92495601	92460836	92460836	2	92460836,92491242,	92461410,92495601,	no	-2
chr7	2585	ENSG00000243797.6	ENST00000490856.5	AC004917.1	chr7	-	106372250	106732449	106372250	106372250	5	106372250,106491009,106520728,106610396,106732341,	106372438,106491130,106520819,106610463,106732449,	no	-5
		ENSG00000243797.6	ENST00000592441.1	AC004917.1	chr7	-	106489723	106770207	106489723	106489723	5	106489723,106491009,106610396,106760565,106770151,	106490064,106491130,106610463,106760681,106770207,	no	-5
chr7	2466	ENSG00000188185.12	ENST00000666283.1	LINC00265	chr7	+	39733456	39791935	39733456	39733456	10	39733456,39767403,39771004,39779270,39780502,39782734,39788481,39789353,39791593,39791743,	39734044,39767670,39771091,39779385,39781885,39782799,39788604,39789544,39791651,39791935,	no	-10	DEL -	-1.01764	9.58636e-11
		ENSG00000188185.12	ENST00000340510.8	LINC00265	chr7	+	39733631	39793092	39733631	39733631	12	39733631,39767403,39771004,39779270,39780502,39781234,39781743,39782734,39788481,39789353,39791593,39791743,	39734044,39767670,39771091,39779385,39780624,39781351,39781885,39782799,39788604,39789544,39791651,39793092,	no	-12	DEL -	-1.01764	9.58636e-11
		ENSG00000188185.12	ENST00000658784.1	LINC00265	chr7	+	39733721	39780559	39733721	39733721	7	39733721,39742049,39763547,39767403,39771004,39779270,39780502,	39734044,39742177,39763671,39767670,39771091,39779385,39780559,	no	-7	DEL -	-1.01764	9.58636e-11
chr7	2590	ENSG00000164597.13	ENST00000347053.7	COG5	chr7	-	107201554	107564040	107203515	107563989	21	107201554,107210525,107211098,107230614,107236449,107248395,107258272,107281299,107283570,107298141,107324439,107362032,107362307,107372594,107412501,107527236,107548110,107548277,107554284,107557975,107563802,	107203630,107210605,107211225,107230691,107236687,107248499,107258383,107281399,107283732,107298346,107324521,107362110,107362420,107372760,107412632,107527357,107548180,107548332,107554342,107558115,107564040,	yes	2,0,2,0,2,0,0,2,2,1,0,0,1,0,1,0,2,1,0,1,0,
		ENSG00000164597.13	ENST00000297135.7	COG5	chr7	-	107202563	107564514	107203515	107563989	22	107202563,107210525,107211098,107230614,107236449,107248395,107256731,107258272,107281299,107283570,107298141,107324439,107362032,107362307,107372594,107412501,107527236,107548110,107548277,107554284,107557975,107563802,	107203630,107210605,107211225,107230691,107236687,107248499,107256794,107258383,107281399,107283732,107298346,107324521,107362110,107362420,107372760,107412632,107527357,107548180,107548332,107554342,107558115,107564514,	yes	2,0,2,0,2,0,0,0,2,2,1,0,0,1,0,1,0,2,1,0,1,0,
		ENSG00000164597.13	ENST00000393603.6	COG5	chr7	-	107207847	107564261	107210521	107563989	21	107207847,107211098,107230614,107236449,107248395,107256731,107258272,107281299,107283570,107298141,107324439,107362032,107362307,107372594,107412501,107527236,107548110,107548277,107554284,107557975,107563802,	107210605,107211225,107230691,107236687,107248499,107256794,107258383,107281399,107283732,107298346,107324521,107362110,107362420,107372760,107412632,107527357,107548180,107548332,107554342,107558115,107564261,	yes	0,2,0,2,0,0,0,2,2,1,0,0,1,0,1,0,2,1,0,1,0,
chr7	2643	ENSG00000105894.12	ENST00000348225.7	PTN	chr7	-	137227340	137343733	137228019	137254973	5	137227340,137251229,137253463,137254858,137343438,	137228075,137251391,137253637,137254974,137343733,	yes	1,1,1,0,-1,
		ENSG00000105894.12	ENST00000393083.2	PTN	chr7	-	137227363	137343774	137236192	137254973	6	137227363,137236143,137251229,137253463,137254858,137343438,	137228075,137236242,137251391,137253637,137254974,137343774,	yes	-1,1,1,1,0,-1,
chr7	2581	ENSG00000161040.16	ENST00000379305.7	FBXL13	chr7	-	102813229	103074833	102813341	103029418	19	102813229,102822039,102832839,102877466,102878330,102883304,102883567,102884213,102913085,102926273,102931880,102963532,102968021,103025062,103027448,103028599,103029350,103055643,103074695,	102813531,102822203,102832974,102877593,102878450,102883467,102883685,102884312,102913215,102926374,102931933,102963665,102968117,103025230,103027558,103028748,103029418,103055747,103074833,	yes	2,0,0,2,2,1,0,0,2,0,1,0,0,0,1,2,0,-1,-1,
		ENSG00000161040.16	ENST00000436908.5	FBXL13	chr7	-	102813232	103050059	102813341	103029418	20	102813232,102822039,102832839,102854776,102877466,102878330,102883304,102883567,102884213,102913085,102926273,102931880,102963532,102968021,103025062,103027448,103028599,103029350,103046808,103050025,	102813531,102822203,102832974,102854860,102877593,102878450,102883467,102883685,102884312,102913215,102926374,102931933,102963665,102968117,103025230,103027558,103028748,103029418,103047034,103050059,	yes	2,0,0,0,2,2,1,0,0,2,0,1,0,0,0,1,2,0,-1,-1,
		ENSG00000161040.16	ENST00000313221.8	FBXL13	chr7	-	102813232	103074568	102813341	103029418	20	102813232,102822039,102832839,102854776,102877466,102878330,102883304,102883567,102884213,102913085,102926273,102931880,102963532,102968021,103025062,103027448,103028599,103029350,103055643,103074245,	102813531,102822203,102832974,102854860,102877593,102878450,102883467,102883685,102884312,102913215,102926374,102931933,102963665,102968117,103025230,103027558,103028748,103029418,103055747,103074568,	yes	2,0,0,0,2,2,1,0,0,2,0,1,0,0,0,1,2,0,-1,-1,
		ENSG00000161040.16	ENST00000456695.5	FBXL13	chr7	-	102813232	103074725	102813341	103029418	13	102813232,102822039,102913085,102926273,102931880,102963532,102968021,103025062,103027448,103028599,103029350,103055643,103074695,	102813531,102822203,102913215,102926374,102931933,102963665,102968117,103025230,103027558,103028748,103029418,103055747,103074725,	yes	2,0,2,0,1,0,0,0,1,2,0,-1,-1,
		ENSG00000161040.16	ENST00000379308.7	FBXL13	chr7	-	102813235	103074843	102822195	103074770	20	102813235,102822039,102854746,102877466,102878330,102883304,102883567,102884213,102913085,102926273,102931880,102963532,102968021,103025062,103027448,103028599,103029350,103055087,103055643,103074695,	102813531,102822228,102854860,102877593,102878450,102883467,102883685,102884312,102913215,102926374,102931933,102963665,102968117,103025230,103027558,103028748,103029418,103055178,103055747,103074843,	yes	-1,0,0,2,2,1,0,0,2,0,1,0,0,0,1,2,0,2,0,0,
		ENSG00000161040.16	ENST00000455112.6	FBXL13	chr7	-	102813274	103074725	102813341	103029418	19	102813274,102822039,102854776,102877466,102878330,102883304,102883567,102884213,102913085,102926273,102931880,102963532,102968021,103025062,103027448,103028599,103029350,103055643,103074695,	102813531,102822203,102854860,102877593,102878450,102883467,102883685,102884312,102913215,102926374,102931933,102963665,102968117,103025230,103027558,103028748,103029418,103055747,103074725,	yes	2,0,0,2,2,1,0,0,2,0,1,0,0,0,1,2,0,-1,-1,
		ENSG00000230257.5	ENST00000420058.1	NFE4	chr7	+	102973521	102988856	102973521	102973521	4	102973521,102978380,102988032,102988374,	102973771,102978520,102988232,102988856,	no	-4	DEL -	-1.69313	0.00279144
chr7	2589	ENSG00000005249.13	ENST00000265717.5	PRKAR2B	chr7	+	107044704	107161811	107044907	107159582	11	107044704,107070280,107121951,107128211,107140846,107146307,107150921,107153176,107156983,107157185,107159448,	107045214,107070316,107122004,107128295,107140953,107146461,107151023,107153251,107157049,107157324,107161811,	yes	0,1,1,0,0,2,0,0,0,0,1,	DEL +	1.26518	0.00129214
		ENSG00000243193.4	ENST00000494849.3	PRKAR2B-AS1	chr7	-	107077225	107133733	107077225	107077225	3	107077225,107129033,107133603,	107077385,107129085,107133733,	no	-3
chr8	2982	ENSG00000286681.1	ENST00000664211.1	AF235103.3	chr8	-	144854874	144869489	144854874	144854874	2	144854874,144868058,	144857624,144869489,	no	-2
chr8	2948	ENSG00000178764.8	ENST00000314393.6	ZHX2	chr8	+	122781654	122974510	122951510	122954024	4	122781654,122863476,122951291,122973241,	122781946,122863539,122954028,122974510,	yes	-1,-1,0,-1,
chr8	2737	ENSG00000283674.3	ENST00000641618.1	AC068587.4	chr8	-	12467692	12607660	12467692	12467692	6	12467692,12475416,12511121,12518771,12580827,12607290,	12471178,12475537,12511257,12518955,12581044,12607660,	no	-6	DEL -	-2.10223	4.2586e-14
chr8	2721	ENSG00000284606.1	ENST00000642083.1	AC105233.4	chr8	+	8059595	8199973	8059595	8059595	7	8059595,8146708,8154394,8163609,8190119,8191795,8196686,	8059674,8146892,8154530,8163707,8190240,8192022,8199973,	no	-7	DEL -	-1.84928	2.03461e-05
		ENSG00000284606.1	ENST00000641338.1	AC105233.4	chr8	+	8065645	8180527	8065645	8065645	4	8065645,8086006,8154394,8177754,	8065816,8086223,8154530,8180527,	no	-4	DEL -	-1.84928	2.03461e-05
		ENSG00000253893.2	ENST00000519726.2	FAM85B	chr8	-	8167818	8226614	8167818	8167818	5	8167818,8184725,8220043,8223825,8226395,	8168083,8184832,8220182,8223887,8226614,	no	-5
chr8	2776	ENSG00000158669.11	ENST00000396987.7	GPAT4	chr8	+	41578199	41625001	41599139	41621001	13	41578199,41598291,41609415,41609654,41610735,41611902,41612179,41612844,41614385,41614962,41618683,41618897,41620892,	41578278,41599304,41609485,41609955,41610810,41611992,41612273,41612960,41614441,41615048,41618812,41618977,41625001,	yes	-1,0,0,1,2,2,2,0,2,1,0,0,2,
chr8	2953	ENSG00000245164.8	ENST00000651482.1	LINC00861	chr8	-	125945100	126292788	125945100	125945100	4	125945100,126109124,126112974,126292590,	125946182,126109185,126113081,126292788,	no	-4
chr9	3107	ENSG00000090054.15	ENST00000262554.7	SPTLC1	chr9	-	92031146	92115413	92032464	92115370	15	92031146,92034809,92038247,92045998,92047171,92047612,92049959,92055404,92059178,92067965,92080015,92080869,92108739,92112454,92115313,	92032558,92034883,92038365,92046053,92047268,92047708,92050067,92055494,92059308,92068098,92080088,92080963,92108834,92112562,92115413,	yes	2,0,2,1,0,0,0,0,2,1,0,2,0,0,0,
chr9	3052	ENSG00000287868.1	ENST00000668332.1	AL355377.4	chr9	-	35023839	35025402	35023839	35023839	2	35023839,35024523,	35024434,35025402,	no	-2	DEL -	-2.78688	2.45535e-11
chr9	3166	ENSG00000283526.1	ENST00000636672.1	PRRT1B	chr9	+	131545513	131558620	131545615	131558202	4	131545513,131554556,131556069,131558052,	131545640,131555029,131556213,131558620,	yes	0,1,0,0,
chr9	3123	ENSG00000119509.13	ENST00000262457.7	INVS	chr9	+	100099242	100302175	100104521	100300674	17	100099242,100104497,100126382,100226061,100229659,100240059,100242569,100246615,100252282,100252906,100264821,100272863,100284319,100292325,100296916,100297935,100300567,	100099416,100104627,100126549,100226235,100229827,100240240,100242679,100246787,100252438,100253136,100264928,100273076,100284603,100293043,100297146,100298010,100302175,	yes	-1,0,1,0,0,0,1,0,1,1,0,2,2,1,2,1,1,
		ENSG00000119509.13	ENST00000262456.6	INVS	chr9	+	100099274	100300788	100104521	100300674	18	100099274,100104497,100126382,100226061,100229659,100240059,100242569,100246615,100252282,100252906,100264821,100272863,100284319,100292325,100292946,100296916,100297935,100300567,	100099416,100104627,100126549,100226235,100229827,100240240,100242679,100246787,100252438,100253136,100264928,100273076,100284603,100292436,100293043,100297146,100298010,100300788,	yes	-1,0,1,0,0,0,1,0,1,1,0,2,2,1,1,2,1,1,
chr9	9q32_HML8	ENSG00000119471.15	ENST00000398803.1	HSDL2	chr9	+	112380079	112472405	112380163	112470544	9	112380079,112403994,112405623,112418859,112438430,112441698,112454012,112459448,112470431,	112380180,112404158,112405722,112418958,112438625,112441770,112454162,112459577,112472405,	yes	0,2,1,1,1,1,1,1,1,	DEL -	-1.16415	0.00226552
		ENSG00000119471.15	ENST00000398805.8	HSDL2	chr9	+	112380107	112472405	112380163	112470544	11	112380107,112403994,112405623,112408906,112416840,112418859,112438430,112441698,112454012,112459448,112470431,	112380180,112404158,112405722,112409021,112416944,112418958,112438625,112441770,112454162,112459577,112472405,	yes	0,2,1,1,2,1,1,1,1,1,1,	DEL -	-1.16415	0.00226552
		ENSG00000230185.5	ENST00000656504.1	C9orf147	chr9	-	112399511	112486468	112399511	112399511	3	112399511,112409921,112486389,	112400094,112410013,112486468,	no	-3	DEL -	-2.67114	2.45013e-10
chrX	5410	ENSG00000286977.1	ENST00000657273.1	Z83745.1	chrX	+	57222705	57224791	57222705	57222705	2	57222705,57224502,	57224400,57224791,	no	-2	DEL -	-3.64236	8.28277e-25
chrX	5428	ENSG00000235437.8	ENST00000659363.1	LINC01278	chrX	-	63238489	63561064	63238489	63238489	6	63238489,63239786,63259667,63314996,63399780,63560831,	63238734,63239830,63259817,63315107,63399903,63561064,	no	-6
		ENSG00000235437.8	ENST00000666891.1	LINC01278	chrX	-	63238595	63561075	63238595	63238595	9	63238595,63238992,63239786,63314996,63343205,63399780,63432363,63516909,63560831,	63238734,63239059,63239830,63315107,63343289,63399903,63432491,63517082,63561075,	no	-9
		ENSG00000235437.8	ENST00000664128.1	LINC01278	chrX	-	63238623	63561023	63238623	63238623	8	63238623,63238992,63343205,63399780,63432363,63509943,63516909,63560831,	63238734,63239830,63343289,63399903,63432491,63510079,63517082,63561023,	no	-8
		ENSG00000235437.8	ENST00000661141.1	LINC01278	chrX	-	63238623	63561030	63238623	63238623	11	63238623,63238992,63239786,63307505,63309910,63310853,63343205,63399780,63432363,63516909,63560831,	63238734,63239059,63239830,63307538,63309988,63312325,63343289,63399903,63432491,63517082,63561030,	no	-11
chrX	Xp11.4a_HML8	ENSG00000147044.21	ENST00000644347.1	CASK	chrX	-	41514933	41923169	41520419	41922988	25	41514933,41523950,41531006,41534705,41534892,41542690,41553718,41555599,41559778,41561558,41569667,41578339,41586906,41589514,41609903,41626603,41636577,41660438,41665276,41671427,41739383,41745523,41787177,41853114,41922929,	41520596,41524034,41531209,41534786,41534973,41542806,41553915,41555635,41559847,41561644,41569746,41578528,41586987,41589592,41610025,41626703,41636661,41660561,41665452,41671530,41739456,41745601,41787283,41853227,41923169,	yes	0,0,1,1,1,2,0,0,0,1,0,0,0,0,1,0,0,0,1,0,2,2,1,2,0,
		ENSG00000147044.21	ENST00000421587.7	CASK	chrX	-	41514950	41923007	41520419	41922988	26	41514950,41523950,41531006,41534705,41534892,41542690,41553718,41555599,41559778,41561558,41569667,41578339,41586906,41589514,41609903,41622616,41626603,41636577,41660438,41665276,41671427,41739383,41745523,41787177,41853114,41922929,	41520596,41524034,41531209,41534786,41534958,41542806,41553915,41555635,41559847,41561644,41569746,41578528,41586987,41589592,41610025,41622634,41626703,41636661,41660561,41665452,41671530,41739456,41745601,41787283,41853227,41923007,	yes	0,0,1,1,1,2,0,0,0,1,0,0,0,0,1,1,0,0,0,1,0,2,2,1,2,0,
		ENSG00000147044.21	ENST00000644219.1	CASK	chrX	-	41517307	41923161	41520419	41922988	26	41517307,41523950,41531006,41534705,41534892,41542690,41553718,41555599,41557031,41559778,41561558,41569667,41578339,41586906,41589514,41609903,41626603,41636577,41660438,41665276,41671427,41739383,41745523,41787177,41853114,41922929,	41520596,41524034,41531209,41534786,41534973,41542806,41553915,41555635,41557100,41559847,41561644,41569746,41578528,41586987,41589592,41610025,41626703,41636661,41660561,41665452,41671530,41739456,41745601,41787283,41853227,41923161,	yes	0,0,1,1,1,2,0,0,0,0,1,0,0,0,0,1,0,0,0,1,0,2,2,1,2,0,
		ENSG00000147044.21	ENST00000645566.1	CASK	chrX	-	41519210	41923015	41520419	41922988	27	41519210,41523950,41531006,41534705,41534892,41542690,41553718,41555599,41557031,41559778,41561558,41569667,41578339,41586906,41589514,41609903,41622616,41626603,41636577,41660438,41665276,41671427,41739383,41745523,41787177,41853114,41922929,	41520596,41524034,41531209,41534786,41534958,41542806,41553915,41555635,41557100,41559847,41561644,41569746,41578528,41586987,41589592,41610025,41622634,41626703,41636661,41660561,41665452,41671530,41739456,41745601,41787283,41853227,41923015,	yes	0,0,1,1,1,2,0,0,0,0,1,0,0,0,0,1,1,0,0,0,1,0,2,2,1,2,0,
		ENSG00000147044.21	ENST00000646120.1	CASK	chrX	-	41519220	41923048	41520419	41922988	26	41519220,41523950,41531006,41534705,41534892,41542690,41553718,41555599,41559778,41561558,41569667,41578339,41586906,41589514,41609903,41622616,41626603,41636577,41660438,41665276,41671427,41739383,41745523,41787177,41853096,41922929,	41520596,41524034,41531209,41534786,41534958,41542806,41553915,41555635,41559847,41561644,41569746,41578528,41586987,41589592,41610025,41622634,41626703,41636661,41660561,41665452,41671530,41739456,41745601,41787283,41853227,41923048,	yes	0,0,1,1,1,2,0,0,0,1,0,0,0,0,1,1,0,0,0,1,0,2,2,1,2,0,
		ENSG00000147044.21	ENST00000646087.1	CASK	chrX	-	41519236	41923171	41520419	41922988	25	41519236,41523950,41531006,41534705,41534892,41542690,41553718,41555599,41559778,41561558,41569667,41578339,41586906,41589514,41609903,41626603,41636577,41660438,41665276,41671427,41739383,41745523,41787177,41853096,41922929,	41520596,41524034,41531209,41534786,41534973,41542806,41553915,41555635,41559847,41561644,41569746,41578528,41586987,41589592,41610025,41626703,41636661,41660561,41665452,41671530,41739456,41745601,41787283,41853227,41923171,	yes	0,0,1,1,1,2,0,0,0,1,0,0,0,0,1,0,0,0,1,0,2,2,1,2,0,
		ENSG00000147044.21	ENST00000378163.6	CASK	chrX	-	41519264	41923475	41520419	41922988	27	41519264,41523950,41531006,41534705,41534892,41542690,41553718,41555599,41557031,41559778,41561558,41569667,41578339,41586906,41589514,41609903,41622616,41626603,41636577,41660438,41665276,41671427,41739383,41745523,41787177,41853114,41922929,	41520596,41524034,41531209,41534786,41534973,41542806,41553915,41555635,41557100,41559847,41561644,41569746,41578528,41586987,41589592,41610025,41622634,41626703,41636661,41660561,41665452,41671530,41739456,41745601,41787283,41853227,41923475,	yes	0,0,1,1,1,2,0,0,0,0,1,0,0,0,0,1,1,0,0,0,1,0,2,2,1,2,0,
		ENSG00000147044.21	ENST00000645986.1	CASK	chrX	-	41519294	41923195	41520419	41922988	27	41519294,41523950,41531006,41534705,41534892,41542690,41553718,41555599,41557031,41559778,41561558,41569667,41578339,41586906,41589514,41609903,41622616,41626603,41636577,41660438,41665276,41671427,41739383,41745523,41787177,41853096,41922929,	41520596,41524034,41531209,41534786,41534958,41542806,41553915,41555635,41557100,41559847,41561644,41569746,41578528,41586987,41589592,41610025,41622634,41626703,41636661,41660561,41665452,41671530,41739456,41745601,41787283,41853227,41923195,	yes	0,0,1,1,1,2,0,0,0,0,1,0,0,0,0,1,1,0,0,0,1,0,2,2,1,2,0,
		ENSG00000147044.21	ENST00000442742.7	CASK	chrX	-	41519477	41923161	41520419	41922988	24	41519477,41523950,41531006,41534705,41534892,41542690,41553718,41559778,41561558,41569667,41578339,41586906,41589514,41609903,41626603,41636577,41660438,41665276,41671427,41739383,41745523,41787177,41853114,41922929,	41520596,41524034,41531209,41534786,41534958,41542806,41553915,41559847,41561644,41569746,41578528,41586987,41589592,41610025,41626703,41636661,41660561,41665452,41671530,41739456,41745601,41787283,41853227,41923161,	yes	0,0,1,1,1,2,0,0,1,0,0,0,0,1,0,0,0,1,0,2,2,1,2,0,
		ENSG00000147044.21	ENST00000378158.6	CASK	chrX	-	41519548	41923144	41520419	41922988	25	41519548,41523950,41531006,41534705,41534892,41542690,41553718,41557031,41559778,41561558,41569667,41578339,41586906,41589514,41609903,41626603,41636577,41660438,41665276,41671427,41739383,41745523,41787177,41853114,41922929,	41520596,41524034,41531209,41534786,41534973,41542806,41553915,41557100,41559847,41561644,41569746,41578528,41586987,41589592,41610025,41626703,41636661,41660561,41665452,41671530,41739456,41745601,41787283,41853227,41923144,	yes	0,0,1,1,1,2,0,0,0,1,0,0,0,0,1,0,0,0,1,0,2,2,1,2,0,
		ENSG00000147044.21	ENST00000378154.2	CASK	chrX	-	41519553	41923645	41520419	41922988	26	41519553,41523950,41531006,41534705,41534892,41542690,41553718,41557031,41559778,41561558,41569667,41578339,41586906,41589514,41609903,41622616,41626603,41636577,41660438,41665276,41671427,41739383,41745523,41787177,41853114,41922929,	41520596,41524034,41531209,41534786,41534958,41542806,41553915,41557100,41559847,41561644,41569746,41578528,41586987,41589592,41610025,41622634,41626703,41636661,41660561,41665452,41671530,41739456,41745601,41787283,41853227,41923645,	yes	0,0,1,1,1,2,0,0,0,1,0,0,0,0,1,1,0,0,0,1,0,2,2,1,2,0,
		ENSG00000147044.21	ENST00000378166.9	CASK	chrX	-	41519896	41923030	41520419	41922988	25	41519896,41523950,41531006,41534705,41534892,41542690,41553718,41555599,41559778,41561558,41569667,41578339,41586906,41589514,41609903,41626603,41636577,41660438,41665276,41671427,41739383,41745523,41787177,41853114,41922929,	41520596,41524034,41531209,41534786,41534958,41542806,41553915,41555635,41559847,41561644,41569746,41578528,41586987,41589592,41610025,41626703,41636661,41660561,41665452,41671530,41739456,41745601,41787283,41853227,41923030,	yes	0,0,1,1,1,2,0,0,0,1,0,0,0,0,1,0,0,0,1,0,2,2,1,2,0,
chrX	5480	ENSG00000230590.11	ENST00000638681.1	FTX	chrX	-	73998241	74292583	73998241	73998241	7	73998241,74003376,74274341,74280393,74280930,74281701,74292426,	74000740,74010019,74274410,74280494,74281085,74281848,74292583,	no	-7	DEL -	-2.33034	6.73227e-29
		ENSG00000230590.11	ENST00000652319.1	FTX	chrX	-	74004512	74293459	74004512	74004512	9	74004512,74155844,74156253,74232488,74274341,74280376,74280930,74281701,74293351,	74005856,74155891,74156282,74232608,74274410,74280494,74281085,74281848,74293459,	no	-9	DEL -	-2.33034	6.73227e-29
		ENSG00000230590.11	ENST00000652527.1	FTX	chrX	-	74067492	74292075	74067492	74067492	6	74067492,74280393,74280930,74281701,74290394,74291757,	74069584,74280494,74281085,74281848,74290430,74292075,	no	-6	DEL -	-2.33034	6.73227e-29
		ENSG00000280375.1	ENST00000624340.1	AL359740.1	chrX	-	74122133	74122725	74122133	74122133	1	74122133	74122725	no	-1
		ENSG00000230590.11	ENST00000638985.1	FTX	chrX	-	74130308	74292594	74130308	74130308	8	74130308,74130842,74274341,74280393,74280930,74281701,74284742,74292426,	74130728,74130947,74274410,74280494,74281085,74281848,74284944,74292594,	no	-8	DEL -	-2.33034	6.73227e-29
chrX	5346	ENSG00000130962.17	ENST00000378628.8	PRRG1	chrX	+	37349274	37457295	37406249	37453621	4	37349274,37406208,37425839,37453135,	37349395,37406259,37426000,37457295,	yes	-1,0,1,0,	DEL +	1.86156	0.00620681
		ENSG00000130962.17	ENST00000542554.5	PRRG1	chrX	+	37349329	37457292	37406249	37453621	5	37349329,37386598,37406208,37425839,37453135,	37349469,37386689,37406259,37426000,37457292,	yes	-1,-1,0,1,0,	DEL +	1.86156	0.00620681
		ENSG00000130962.17	ENST00000543642.5	PRRG1	chrX	+	37349329	37457292	37406249	37453621	4	37349329,37406208,37425839,37453135,	37349469,37406259,37426000,37457292,	yes	-1,0,1,0,	DEL +	1.86156	0.00620681
		ENSG00000250349.3	ENST00000465127.1	AF241726.2	chrX	+	37349329	38687674	37406249	38687667	9	37349329,37406208,37425839,38666120,38671375,38674220,38675704,38681203,38687598,	37349395,37406259,37426000,38666309,38671450,38674316,38675860,38681287,38687674,	yes	-1,0,1,0,0,0,0,0,0,
		ENSG00000130962.17	ENST00000449135.6	PRRG1	chrX	+	37349371	37457289	37406249	37453621	5	37349371,37386598,37406208,37425839,37453135,	37349395,37386689,37406259,37426000,37457289,	yes	-1,-1,0,1,0,	DEL +	1.86156	0.00620681

## Sheet: S4
HERV ID	Regulation	Log2FoldChange	padj	Gene Name	Gene Alias	protein-coding	Regulation	Log2FoldChange	padj	co-modulated
1p13.3_HML8	-2.50286	2.66e-08	DEL -	ENSG00000213366.13	GSTM2	yes	DEL -	-1.99	1.58e-06	yes
5860	-1.86527	1.38e-05	DEL -	ENSG00000286379.1	AL591845.1	no	DEL -	-1.21	0.00978831	yes
6181	3.6687	1.58e-05	DEL +	ENSG00000231057.4	AC096637.3	no	DEL +	3.23	0.000373124	yes
6127	-1.24765	0.0081976	DEL -	ENSG00000229739.4	PDC-AS1	no	DEL -	-1.29	0.000271731	yes
3199	-2.0125	3.76e-09	DEL -	ENSG00000107611.16	CUBN	yes	DEL -	-1.11	0.000219212	yes
3316	-1.86844	1.10282e-07	DEL -	ENSG00000232110.8	AL353751.1	no	DEL -	-2.33	0.00137491	yes
3542	-4.39285	1.97836e-11	DEL -	ENSG00000285933.1	AP003498.3	no	DEL -	-3.74	1.02e-06	yes
3692	-3.12462	1.67673e-09	DEL -	ENSG00000249790.3	AC092490.1	no	DEL -	-3.23	6.05e-10	yes
3687	-1.68669	1.61301e-05	DEL -	ENSG00000286504.1	AC092745.4	no	DEL -	-1.53	0.00200737	yes
3949	-1.80473	2.95e-16	DEL -	ENSG00000287837.1	AL590064.1	no	DEL -	-1.31	3.24e-08	yes
4185	2.83471	7.64701e-11	DEL +	ENSG00000119686.10	FLVCR2	yes	DEL +	2.37	2.39e-08	yes
15q15.1_HML8	-1.12628	4.53517e-07	DEL -	ENSG00000245849.8	RAD51-AS1	no	DEL -	-1.13	1.42e-07	yes
4249	-2.13032	0.000436968	DEL -	ENSG00000134152.11	KATNBL1	yes	DEL -	-1.27	0.00114976	yes
4332	-1.52769	4.31e-09	DEL -	ENSG00000262370.6	AC108134.3	no	DEL -	-1.28	7.85e-07	yes
4421	-2.3116	9.06e-10	DEL -	ENSG00000215067.10	ALOX12-AS1	no	DEL -	-1.12	3.16e-11	yes
4491	2.78119	0.0059368	DEL +	ENSG00000158270.12	COLEC12	yes	DEL +	1.99	0.00622276	yes
4618	-1.86807	2.1e-39	DEL -	ENSG00000196757.8	ZNF700	yes	DEL -	-1.29	1.62e-22	yes
				ENSG00000267274.1	AC008770.3	no	DEL -	-1.6	3.24e-06	yes
19p13.2b_HML6	-1.82826	2.60726e-07	DEL -	ENSG00000278897.1	AC020951.1	no	DEL -	-1.71	2.11e-07	yes
4634	-3.77609	0.000169688	DEL -	ENSG00000213988.11	ZNF90	yes	DEL -	-1.76	4.17e-09	yes
558	-1.71437	4.1e-07	DEL -	ENSG00000225889.8	AC012368.1	no	DEL -	-1.56	1.76e-07	yes
787	-2.25492	0.00168821	DEL -	ENSG00000162944.11	RFTN2	yes	DEL -	-1.01	0.00617436	yes
468	-1.02524	0.00560283	DEL -	ENSG00000143797.12	MBOAT2	yes	DEL -	-1.36	1.18e-06	yes
4849	-1.99174	1.9e-15	DEL -	ENSG00000177410.13	ZFAS1	no	DEL -	-1.17	3.1e-08	yes
4806	-1.56844	0.000408155	DEL -	ENSG00000286288.1	AL109809.4	no	DEL -	-1.35	7.21e-05	yes
4906	-2.34929	2.23e-07	DEL -	ENSG00000233056.2	ERVH48-1	no	DEL -	-1.85	0.0079814	yes
1112	-1.55083	3.44e-12	DEL -	ENSG00000114656.12	KIAA1257	yes	DEL -	-1.27	0.00204095	yes
940	-3.00435	4.07e-11	DEL -	ENSG00000183625.15	CCR3	yes	DEL -	-2.08	4.7e-07	yes
1113	-1.86659	0.0032384	DEL -	ENSG00000114656.12	KIAA1257	yes	DEL -	-1.27	0.00204095	yes
4q13.2_HML8	-2.25051	3.43962e-06	DEL -	ENSG00000250696.5	AC111000.4	no	DEL -	-2.58	1.29e-08	yes
1824	-1.72748	0.000101474	DEL -	ENSG00000286271.2	AC008945.2	no	DEL -	-2.22	3.26e-05	yes
2135	2.27153	0.000182739	DEL +	ENSG00000146072.6	TNFRSF21	yes	DEL +	2.08	6.27e-06	yes
2328	-3.73583	0.000826345	DEL -	ENSG00000236548.2	RNF217-AS1	no	DEL +	2.69	0.000643764	no
2295	3.2656	0.00154853	DEL +	ENSG00000228624.7	HDAC2-AS2	no	DEL +	1.42	0.001442	yes
2144	2.9792	0.00187865	DEL +	ENSG00000170927.15	PKHD1	yes	DEL +	3.11	0.0031873	yes
2574	-1.60382	2.46e-11	DEL -	ENSG00000284707.2	AC079781.5	no	DEL -	-1.21	1.92e-06	yes
2651	-2.06006	1.58e-08	DEL -	ENSG00000285904.1	AC006452.2	no	DEL -	-1.42	0.00745782	yes
2453	-1.28275	1.64e-08	DEL -	ENSG00000196295.12	GARS1-DT	no	DEL -	-1.39	1.09e-11	yes
2521	-1.31171	9.32e-07	DEL -	ENSG00000152926.15	ZNF117	yes	DEL -	-2.21	6e-12	yes
				ENSG00000213462.5	ERV3-1	yes	DEL -	-1.2	4.74e-06	yes
2466	-1.16686	0.00254557	DEL -	ENSG00000188185.12	LINC00265	no	DEL -	-1.02	9.59e-11	yes
2581	-1.55213	0.00422322	DEL -	ENSG00000230257.5	NFE4	no	DEL -	-1.69	0.00279144	yes
2589	2.57894	0.00705659	DEL +	ENSG00000005249.13	PRKAR2B	yes	DEL +	1.27	0.00129214	yes
2737	-2.33453	6.75e-08	DEL -	ENSG00000283674.3	AC068587.4	no	DEL -	-2.1	4.26e-14	yes
2721	-1.9757	1.5e-05	DEL -	ENSG00000284606.1	AC105233.4	no	DEL -	-1.85	2.03e-05	yes
3052	-2.94668	2.96e-28	DEL -	ENSG00000287868.1	AL355377.4	no	DEL -	-2.79	2.46e-11	yes
9q32_HML8	-1.3266	0.0039702	DEL -	ENSG00000119471.15	HSDL2	yes	DEL -	-1.16	0.00226552	yes
				ENSG00000230185.5	C9orf147	no	DEL -	-2.67	2.45e-10	yes
5410	-3.59187	6.91e-33	DEL -	ENSG00000286977.1	Z83745.1	no	DEL -	-3.64	8.28e-25	yes
5480	-1.79573	0.000990943	DEL -	ENSG00000230590.11	FTX	no	DEL -	-2.33	6.73e-29	yes
5346	1.98257	0.00494934	DEL +	ENSG00000130962.17	PRRG1	yes	DEL +	1.86	0.00620681	yes

## Sheet: S5
C vs H								RTP vs H								RTP vs C
DEL -	DEL +	NO DEL	NA's		TOT deHERVs			DEL -	DEL +	NO DEL	NA's		TOT deHERVs			DEL -	DEL +	NO DEL	NA's		TOT deHERVs
194	377	1052	1654		571			210	72	968	2027		282			119	45	1315	1798		164
ID	log2FoldChange	pvalue	padj	del2	group			ID	log2FoldChange	pvalue	padj	del2	group			ID	log2FoldChange	pvalue	padj	del2	type
2776	3.5112	2.57915e-46	1.31408e-43	DEL +	HERVE			4181	-3.94738	1.80334e-44	1.04612e-40	DEL -	HERVH			6069	2.83197	1.22927e-25	2.83072e-23	DEL +	HML2
4618	-2.25283	3.44641e-44	1.44865e-41	DEL -	HERVE			4618	-1.86807	5.06117e-43	2.09713e-39	DEL -	HERVE			2776	-2.46251	5.43821e-25	1.1521e-22	DEL -	HERVE
2135	6.90593	1.09829e-33	2.00718e-31	DEL +	HML3			5410	-3.59187	3.5746e-36	6.91208e-33	DEL -	HERVH48			2982	-2.09032	3.71485e-22	5.56842e-20	DEL -	LTR46
2574	-3.5236	7.59489e-31	1.02173e-28	DEL -	HERVE			3107	-2.46851	1.4089e-34	2.1508e-31	DEL -	HERVH			2135	-4.6344	6.40288e-22	9.08351e-20	DEL -	HML3
2909	-4.15546	6.85253e-29	7.45728e-27	DEL -	HERVH			3052	-2.94668	3.15965e-31	2.95631e-28	DEL -	HERVH			2q11,2_HERVW	-2.97678	3.94641e-17	2.83731e-15	DEL -	HERVW
15q15,1_HML8	-2.67767	1.38565e-28	1.4561e-26	DEL -	HML8			2909	-3.54566	5.8783e-29	4.05953e-26	DEL -	HERVH			5860	-3.30417	6.03689e-17	4.17953e-15	DEL -	HERVFB
3949	-2.83552	2.63739e-28	2.70389e-26	DEL -	HERVE			564	-1.93137	4.62971e-26	2.1315e-23	DEL -	HERVH			6083	-5.2869	8.81661e-17	6.00104e-15	DEL -	HERV9
4613	-3.10654	4.36204e-27	3.98593e-25	DEL -	HERVH			1455	-2.66137	2.60029e-25	1.06227e-22	DEL -	HERVH			4619	-1.91273	1.18782e-14	5.67618e-13	DEL -	HML3
6069	-2.80238	4.0884e-25	2.98871e-23	DEL -	HML2			570	-1.65492	1.55882e-24	5.38257e-22	DEL -	HML5			3511	3.22256	3.88851e-13	1.43352e-11	DEL +	HERVL
6228	-5.38042	4.77947e-23	2.74265e-21	DEL -	HERVIP			2534	-2.35494	6.23905e-21	1.33062e-18	DEL -	HERVH			5429	1.79524	1.09361e-12	3.753e-11	DEL +	LTR46
4181	-2.83125	4.62747e-22	2.37207e-20	DEL -	HERVH			2982	-1.81346	1.77384e-20	3.45304e-18	DEL -	LTR46			9p13,3_HERVW	-1.81896	3.17381e-12	9.98587e-11	DEL -	HERVW
5429	-2.41614	8.0746e-22	4.04656e-20	DEL -	LTR46			2124	-1.67168	6.10736e-19	9.0843e-17	DEL -	HERVIP			4613	1.93982	3.41353e-11	9.15402e-10	DEL +	HERVH
4332	-2.63306	2.45714e-20	1.03672e-18	DEL -	HML3			3949	-1.80473	2.17398e-18	2.94655e-16	DEL -	HERVE			19q13,41b_HML6	-1.48907	4.10573e-11	1.08546e-09	DEL -	HML6
6072	1.12524	3.76305e-18	1.22143e-16	DEL +	HERV4			4849	-1.99174	1.64943e-17	1.89735e-15	DEL -	HERVIP			2981	-1.66349	5.64586e-11	1.44922e-09	DEL -	HML3
6171	-2.68022	1.72461e-17	5.18726e-16	DEL -	HML2			1982	-2.78688	1.0027e-16	9.59846e-15	DEL -	HERVH			768	-4.11908	1.33134e-10	3.20753e-09	DEL -	HARLEQUIN
19p13,2b_HML6	-3.80337	6.66294e-17	1.87493e-15	DEL -	HML6			4485	-2.61343	1.09154e-16	1.0246e-14	DEL -	HERVH			15q15,1_HML8	1.55139	1.46087e-10	3.51162e-09	DEL +	HML8
1045	-2.61441	8.03801e-17	2.24684e-15	DEL -	HML2			3403	-1.50603	1.30954e-16	1.21741e-14	DEL -	MER50			2574	1.91979	5.3074e-10	1.15996e-08	DEL +	HERVE
3387	-4.60886	2.59621e-16	6.85265e-15	DEL -	HERVIP			909	-2.32584	5.05997e-16	4.21179e-14	DEL -	HERVH			5814	-2.48272	1.07711e-09	2.21114e-08	DEL -	HERVFB
768	6.54217	3.18543e-16	8.3424e-15	DEL +	HARLEQUIN			4165	-3.13468	5.55476e-16	4.5513e-14	DEL -	HUERSP1			1045	1.89947	1.52029e-09	3.03276e-08	DEL +	HML2
3165	6.20657	6.50342e-16	1.63936e-14	DEL +	HERVFA			3213	-2.03813	7.64009e-16	6.04337e-14	DEL -	PRIMA4			6p22,3_HERVW	-2.17938	4.95355e-09	8.96435e-08	DEL -	HERVW
5410	-6.11133	7.40772e-16	1.84929e-14	DEL -	HERVH48			4490	1.22698	7.89014e-16	6.21884e-14	DEL +	HML2			1466	-3.35563	6.38289e-09	1.13761e-07	DEL -	PRIMA41
5361	-2.74398	8.71727e-16	2.157e-14	DEL -	HERVE			Xq22,3b_HERVW	-1.85661	1.38899e-15	1.04524e-13	DEL -	HERVW			4833	-1.47168	1.49177e-08	2.46263e-07	DEL -	HML2
933	-3.69838	1.5091e-15	3.6016e-14	DEL -	HERVH			3547	-1.92482	2.78628e-15	1.97113e-13	DEL -	HUERSP3			4444	1.69686	1.5432e-08	2.53829e-07	DEL +	HERVE
2534	-2.85594	1.5967e-15	3.80257e-14	DEL -	HERVH			3943	-2.67422	3.43972e-14	1.94482e-12	DEL -	HERVH			3052	-1.68854	2.06736e-08	3.31466e-07	DEL -	HERVH
6083	4.31858	1.78956e-15	4.23189e-14	DEL +	HERV9			4745	-2.37447	5.93704e-14	3.23084e-12	DEL -	HERVH			3050	-2.56865	6.03592e-08	8.84322e-07	DEL -	HERVH
1455	-2.56461	2.34751e-15	5.47431e-14	DEL -	HERVH			1112	-1.55083	6.37928e-14	3.43924e-12	DEL -	HML1			3171	-4.67891	9.10758e-08	1.29785e-06	DEL -	HERV3
6062	1.16095	2.92743e-15	6.7012e-14	DEL +	HML2			6123	-1.43557	7.92173e-14	4.16296e-12	DEL -	HERVH			6q21c_HERVW	-4.30954	1.04281e-07	1.46826e-06	DEL -	HERVW
3656	-1.90716	3.36595e-15	7.6323e-14	DEL -	HERVH			3542	-4.39285	4.31753e-13	1.97836e-11	DEL -	HERVE			3797	-3.80953	1.18699e-07	1.65949e-06	DEL -	HERVE
1064	-3.33298	4.61363e-15	1.02948e-13	DEL -	HERVH			3659	-2.58492	5.33165e-13	2.39759e-11	DEL -	HERVH			6228	2.88397	1.43435e-07	1.97575e-06	DEL +	HERVIP
4444	-2.34343	5.46448e-15	1.20811e-13	DEL -	HERVE			2574	-1.60382	5.49529e-13	2.46354e-11	DEL -	HERVE			4443	2.05568	1.58341e-07	2.16513e-06	DEL +	HERV30
6169	-3.00754	3.95304e-14	7.78273e-13	DEL -	HARLEQUIN			940	-3.00435	9.62504e-13	4.06535e-11	DEL -	HERVH			876	-2.89931	1.93608e-07	2.60919e-06	DEL -	HERV9
4849	-2.02321	7.18163e-14	1.34764e-12	DEL -	HERVIP			1884	-2.25982	9.96223e-13	4.19992e-11	DEL -	HERVH			6169	2.06741	2.19746e-07	2.93284e-06	DEL +	HARLEQUIN
3366	6.02438	1.42416e-13	2.58029e-12	DEL +	HERVH			4905	-3.28314	1.42336e-12	5.81471e-11	DEL -	HERVH			3698	2.01834	3.19958e-07	4.13823e-06	DEL +	HERVH
3213	-2.50278	2.99285e-13	5.14785e-12	DEL -	PRIMA4			4185	2.83471	1.90615e-12	7.64701e-11	DEL +	HERVH			3107	-1.20924	3.54159e-07	4.53627e-06	DEL -	HERVH
3797	6.33381	3.78739e-13	6.39671e-12	DEL +	HERVE			2007	-2.04465	4.84195e-12	1.77773e-10	DEL -	HERVIP			4309	-2.35472	5.21942e-07	6.46386e-06	DEL -	HML3
6q27b_HERVW	-2.83675	3.84637e-13	6.48006e-12	DEL -	HERVW			3955	-1.50918	7.31889e-12	2.53323e-10	DEL -	HERVH			5302	-1.86616	7.07675e-07	8.52159e-06	DEL -	HERVH
6095	-2.39143	4.16251e-13	6.97771e-12	DEL -	HERVH			3751	-2.18368	1.11958e-11	3.72829e-10	DEL -	HERV4			19q13,41a_HML6	-2.63548	7.19361e-07	8.64594e-06	DEL -	HML6
3698	-2.85535	4.56453e-13	7.61744e-12	DEL -	HERVH			4421	-2.3116	3.01338e-11	9.05732e-10	DEL -	HML2			6249	-5.31978	7.28941e-07	8.74708e-06	DEL -	HML9
2533	5.90807	4.7324e-13	7.88585e-12	DEL +	HERVH			3692	-3.12462	5.96581e-11	1.67673e-09	DEL -	HERV9			3895	3.97414	1.0241e-06	1.19647e-05	DEL +	HML1
2153	6.18175	4.97198e-13	8.27687e-12	DEL +	HML2			3656	-1.36358	7.28597e-11	2.02423e-09	DEL -	HERVH			2519	2.87772	1.10605e-06	1.28184e-05	DEL +	HERVFC
6116	5.34182	1.43456e-12	2.21997e-11	DEL +	LTR39			4678	-2.03256	7.91612e-11	2.17844e-09	DEL -	HERVH			6095	1.59955	1.23988e-06	1.41679e-05	DEL +	HERVH
564	-1.51496	1.464e-12	2.26032e-11	DEL -	HERVH			5843	-1.77091	8.79799e-11	2.38715e-09	DEL -	HML2			2078	-4.72664	1.72546e-06	1.89764e-05	DEL -	HERVH
Xq22,3b_HERVW	-2.28295	3.69406e-12	5.33821e-11	DEL -	HERVW			3199	-2.0125	1.43845e-10	3.76214e-09	DEL -	HERV9			6171	1.4789	2.68789e-06	2.82928e-05	DEL +	HML2
845	5.7418	3.75178e-12	5.41231e-11	DEL +	MLT			4332	-1.52769	1.67491e-10	4.31064e-09	DEL -	HML3			6116	-2.1595	2.90732e-06	3.03212e-05	DEL -	LTR39
5843	-2.29162	4.33459e-12	6.19461e-11	DEL -	HML2			2910	-3.146	1.85864e-10	4.73309e-09	DEL -	HERVH			4511	-2.2498	3.05922e-06	3.17491e-05	DEL -	MER57
5108	1.30331	5.78202e-12	8.07441e-11	DEL +	HARLEQUIN			4795	-1.0958	2.00923e-10	5.07083e-09	DEL -	HML1			3600	3.45277	3.20234e-06	3.30514e-05	DEL +	HERV4
2124	-1.55974	7.26105e-12	9.9864e-11	DEL -	HERVIP			2948	-1.80685	2.78343e-10	6.81294e-09	DEL -	HERVH48			4487	-5.02034	3.44114e-06	3.51503e-05	DEL -	HERVH
9p13,3_HERVW	1.80196	7.73824e-12	1.06037e-10	DEL +	HERVW			4613	-1.16672	4.13061e-10	9.66977e-09	DEL -	HERVH			3192	4.55842	5.00252e-06	4.91863e-05	DEL +	HML2
3547	-1.92654	1.14589e-11	1.52665e-10	DEL -	HUERSP3			3880	-2.22127	4.80076e-10	1.10338e-08	DEL -	HML3			4830	-1.97464	5.57133e-06	5.41756e-05	DEL -	HERVE
1114	1.09626	1.94234e-11	2.51115e-10	DEL +	UNC_ERRANTILIKE			6228	-2.49645	5.33922e-10	1.2194e-08	DEL -	HERVIP			4711	-2.10528	6.0568e-06	5.8237e-05	DEL -	Unclassifiable
3511	-2.97224	2.50165e-11	3.18407e-10	DEL -	HERVL			2651	-2.06006	7.09388e-10	1.5779e-08	DEL -	HERV3			6q27b_HERVW	1.73269	1.11357e-05	0.000100962	DEL +	HERVW
570	-1.24365	4.32616e-11	5.33465e-10	DEL -	HML5			6277	-2.09244	7.10609e-10	1.57819e-08	DEL -	HERVH			5361	1.5224	1.2012e-05	0.000107556	DEL +	HERVE
2319	5.38921	4.61692e-11	5.65791e-10	DEL +	Unclassifiable			2453	-1.28275	7.4146e-10	1.63918e-08	DEL -	HERV4			4050	1.80187	1.21879e-05	0.000108916	DEL +	HERV9
2519	-3.87283	4.99301e-11	6.09216e-10	DEL -	HERVFC			3743	-2.32557	7.40947e-10	1.63918e-08	DEL -	HERVH			1728	-2.07454	1.43216e-05	0.00012621	DEL -	HERV9
4213	-2.27289	7.55956e-11	9.02078e-10	DEL -	HERVH			4213	-1.61976	1.16875e-09	2.46363e-08	DEL -	HERVH			3387	2.45056	1.59431e-05	0.000138958	DEL +	HERVIP
6074	-1.92533	7.67078e-11	9.15025e-10	DEL -	HML5			1p13,3_HML8	-2.50286	1.27947e-09	2.65649e-08	DEL -	HML8			3166	-1.71097	1.61939e-05	0.000140758	DEL -	HERVH
3757	5.39347	7.90148e-11	9.40542e-10	DEL +	HERVI			1064	-2.00984	1.33411e-09	2.76201e-08	DEL -	HERVH			3713	-3.42563	1.65944e-05	0.000144042	DEL -	HERVH
1091	5.16261	7.9787e-11	9.48726e-10	DEL +	MER41			3922	-1.52291	1.3363e-09	2.76457e-08	DEL -	HML2			1091	-2.40419	1.73464e-05	0.000149833	DEL -	MER41
6181	5.06218	1.22547e-10	1.41127e-09	DEL +	HARLEQUIN			2377	-2.93669	1.46854e-09	3.01864e-08	DEL -	HERVH			1115	4.19582	1.78304e-05	0.000153471	DEL +	HML3
4667	5.75158	1.34154e-10	1.53335e-09	DEL +	HERV3			4224	-2.53146	1.6105e-09	3.26889e-08	DEL -	HERVFB			6084	-1.36637	1.84646e-05	0.000158458	DEL -	HERVE
792	5.30401	1.34801e-10	1.53961e-09	DEL +	Unclassifiable			2q11,2_HERVW	-1.89082	2.36991e-09	4.62579e-08	DEL -	HERVW			19p13,2b_HML6	1.97511	1.93098e-05	0.000165042	DEL +	HML6
3192	-6.3316	1.59348e-10	1.79511e-09	DEL -	HML2			2637	-1.53175	2.50835e-09	4.84386e-08	DEL -	HERVIP			1286	-2.78003	2.05839e-05	0.00017457	DEL -	MER57
4491	5.49168	1.66795e-10	1.87273e-09	DEL +	MER41			2737	-2.33453	3.59389e-09	6.74697e-08	DEL -	HERVE			4097	-1.80186	2.17141e-05	0.000183518	DEL -	HERVIP
3q28_HERVW	5.22513	2.69203e-10	2.93626e-09	DEL +	HERVW			1885	-2.7103	3.81611e-09	7.11809e-08	DEL -	HERV9			3165	-1.91256	2.7443e-05	0.000226222	DEL -	HERVFA
1981	6.00177	3.04385e-10	3.29541e-09	DEL +	HERVH			4335	-1.74814	4.96009e-09	9.02556e-08	DEL -	HERVH			864	1.08576	3.49007e-05	0.000282207	DEL +	HML2
4716	-1.83227	3.45293e-10	3.70608e-09	DEL -	HML2			930	-2.60896	5.6947e-09	1.02086e-07	DEL -	HERVH			3720	-3.66541	3.93236e-05	0.000314688	DEL -	HERVH
2p16,2_HERVW	-2.23119	5.11378e-10	5.35371e-09	DEL -	HERVW			3166	-2.00863	5.75419e-09	1.02898e-07	DEL -	HERVH			4611	1.39047	4.18763e-05	0.00033252	DEL +	HERVIP
4485	-2.44348	8.44657e-10	8.52183e-09	DEL -	HERVH			3316	-1.86844	6.22798e-09	1.10282e-07	DEL -	HERVH			3q28_HERVW	-2.71246	4.57096e-05	0.000359776	DEL -	HERVW
1518	5.12234	9.33319e-10	9.34625e-09	DEL +	HERVL			3123	-4.43665	7.5202e-09	1.31462e-07	DEL -	HERVH			1876	1.34468	4.97485e-05	0.000388048	DEL +	THE
19q13,41a_HML6	3.44619	1.10608e-09	1.09588e-08	DEL +	HML6			933	-2.20466	9.38325e-09	1.60001e-07	DEL -	HERVH			3p25,1_HML6	-1.49566	4.99994e-05	0.000389536	DEL -	HML6
3743	-3.06804	1.23342e-09	1.20992e-08	DEL -	HERVH			3165	4.29401	1.13671e-08	1.9003e-07	DEL +	HERVFA			3q13,13_HML8	-3.96356	5.16495e-05	0.000401497	DEL -	HML8
1201	5.34179	1.36002e-09	1.32637e-08	DEL +	HERV9			4906	-2.34929	1.3701e-08	2.22631e-07	DEL -	HERVH48			4065	-2.76383	5.37116e-05	0.000414686	DEL -	HERVL
4165	-5.25988	1.44583e-09	1.4072e-08	DEL -	HUERSP1			17q12a_HERVW	-1.57922	1.47851e-08	2.3851e-07	DEL -	HERVW			8p23,1b_HML8	-2.4191	5.685e-05	0.000435845	DEL -	HML8
4490	1.07026	1.63469e-09	1.57823e-08	DEL +	HML2			3850	-3.13167	1.54384e-08	2.47355e-07	DEL -	HERVH			1981	-3.19928	5.98156e-05	0.000455832	DEL -	HERVH
4065	5.13217	1.73231e-09	1.66673e-08	DEL +	HERVL			19p13,2b_HML6	-1.82826	1.6369e-08	2.60726e-07	DEL -	HML6			572	-1.84508	6.33806e-05	0.000480007	DEL -	HEPSI1
2334	-2.79699	1.96385e-09	1.87343e-08	DEL -	HERVH			552	-2.17688	1.67827e-08	2.66876e-07	DEL -	HERV9			1058	-1.86853	6.74109e-05	0.000507746	DEL -	HERVH
3927	-1.16323	2.12063e-09	2.01499e-08	DEL -	HML3			2533	4.43365	1.94697e-08	3.05088e-07	DEL +	HERVH			4491	-2.71049	7.37086e-05	0.000548422	DEL -	MER41
5518	5.10071	2.50695e-09	2.35478e-08	DEL +	PRIMA4			845	4.43015	2.50241e-08	3.81009e-07	DEL +	MLT			3949	1.03079	7.80448e-05	0.000575164	DEL +	HERVE
3713	5.16037	2.5434e-09	2.38636e-08	DEL +	HERVH			3200	-2.69504	2.51327e-08	3.82462e-07	DEL -	HERVIP			6264	-4.19612	8.15891e-05	0.000597582	DEL -	HML2
3907	5.29131	2.56964e-09	2.40896e-08	DEL +	HERVFA			1728	-2.3262	2.61842e-08	3.95764e-07	DEL -	HERV9			2153	-2.45531	8.6211e-05	0.000627201	DEL -	HML2
4421	-2.72965	3.03014e-09	2.80546e-08	DEL -	HML2			558	-1.71437	2.72859e-08	4.10279e-07	DEL -	HERVH			1723	-4.03719	0.000100577	0.000716945	DEL -	HERVH
871	5.12349	3.19657e-09	2.94739e-08	DEL +	Unclassifiable			2577	-1.64535	2.96241e-08	4.42e-07	DEL -	HERVH			3016	1.48178	0.000103369	0.000733884	DEL +	HERVFRD
977	-3.96373	3.4161e-09	3.13409e-08	DEL -	HERVH			15q15,1_HML8	-1.12628	3.05993e-08	4.53517e-07	DEL -	HML8			4056	-3.43783	0.000104574	0.00074128	DEL -	HERV9
3687	-2.68672	3.99525e-09	3.63103e-08	DEL -	HERVE			2521	-1.31171	6.89329e-08	9.31686e-07	DEL -	HERV3			4332	1.10538	0.000114521	0.000802832	DEL +	HML3
2295	5.46863	4.28145e-09	3.87648e-08	DEL +	HERVH			559	-1.85061	7.03206e-08	9.46912e-07	DEL -	HERVE			699	-1.68763	0.000115111	0.000806262	DEL -	HERVH48
2721	-3.88153	4.69851e-09	4.22677e-08	DEL -	HERVE			3406	-1.97442	7.72643e-08	1.02828e-06	DEL -	HERVH			5833	-1.11497	0.000132091	0.00091048	DEL -	MST
4161	4.96875	4.79356e-09	4.30422e-08	DEL +	HERVL			2338	-2.13466	1.09314e-07	1.40108e-06	DEL -	HERVH			824	-2.52725	0.000135448	0.000929449	DEL -	HERVL
4511	3.09017	4.88939e-09	4.37625e-08	DEL +	MER57			3951	-3.16803	1.5241e-07	1.89241e-06	DEL -	HERVH			2014	3.81358	0.000160723	0.00107753	DEL +	HERVH
3826	4.88981	5.15579e-09	4.58782e-08	DEL +	THE			3688	-2.21276	1.73086e-07	2.11028e-06	DEL -	HERVT			3294	-2.21791	0.000160948	0.00107858	DEL -	PRIMA41
3171	5.34516	5.33184e-09	4.73571e-08	DEL +	HERV3			5361	-1.22159	1.80441e-07	2.18891e-06	DEL -	HERVE			3409	-1.11383	0.0001613	0.00108048	DEL -	HUERSP3
2750	4.82342	5.86135e-09	5.15833e-08	DEL +	HARLEQUIN			14q24,2_HML6	-1.82428	1.87846e-07	2.26685e-06	DEL -	HML6			4453	-1.97887	0.000173708	0.00115314	DEL -	HML4
5812	5.04801	6.0866e-09	5.337e-08	DEL +	MER31			13q13,3_HERVW	-1.56615	1.91714e-07	2.31021e-06	DEL -	HERVW			2319	-2.25898	0.000195501	0.00127832	DEL -	Unclassifiable
10q23,33_HERVW	5.50585	6.44497e-09	5.62776e-08	DEL +	HERVW			4667	4.39959	2.25271e-07	2.67801e-06	DEL +	HERV3			5894	-2.93739	0.000197523	0.00128936	DEL -	HERVH
4086	-1.9863	6.52987e-09	5.69597e-08	DEL -	HML2			3387	-2.15829	2.40339e-07	2.83836e-06	DEL -	HERVIP			3907	-2.71257	0.000221915	0.00143509	DEL -	HERVFA
2643	5.49961	6.65308e-09	5.79293e-08	DEL +	HARLEQUIN			3366	4.09984	2.65899e-07	3.1136e-06	DEL +	HERVH			3553	-2.18196	0.000238214	0.00152712	DEL -	HERVH
4164	-2.4637	7.54886e-09	6.51889e-08	DEL -	HERVH			4q13,2_HML8	-2.25051	2.96586e-07	3.43962e-06	DEL -	HML8			4039	-3.37133	0.000284416	0.00178373	DEL -	HERVH
4329	-1.57983	7.59052e-09	6.54645e-08	DEL -	HERVH			2449	-1.60429	3.22452e-07	3.69673e-06	DEL -	HERVT			4745	-1.35089	0.000288927	0.00180846	DEL -	HERVH
5894	5.24637	9.95401e-09	8.45261e-08	DEL +	HERVH			6p22,3_HERVW	-1.68612	5.5561e-07	5.95105e-06	DEL -	HERVW			2296	-2.45481	0.000298805	0.00186002	DEL -	HERVH
1489	5.31764	1.01311e-08	8.58783e-08	DEL +	HERVH			2334	-1.93179	6.25504e-07	6.59754e-06	DEL -	HERVH			4428	-1.51505	0.000299931	0.00186667	DEL -	HERVH
3775	4.66337	1.03499e-08	8.76444e-08	DEL +	HUERSP2			5302	-1.65229	6.2792e-07	6.61804e-06	DEL -	HERVH			1439	-1.66781	0.000303163	0.00188236	DEL -	MER41
876	3.35974	1.09261e-08	9.21756e-08	DEL +	HERV9			5463	-1.45676	7.99837e-07	8.14868e-06	DEL -	HERVH			2p16,2_HERVW	1.30564	0.000310478	0.00191953	DEL +	HERVW
1058	3.00656	1.17106e-08	9.84236e-08	DEL +	HERVH			1744	-2.60085	9.28828e-07	9.32848e-06	DEL -	HERVH			4452	-2.84814	0.000319206	0.00196775	DEL -	HML4
4678	-2.09985	1.56787e-08	1.29413e-07	DEL -	HERVH			1201	4.11457	9.3322e-07	9.3661e-06	DEL +	HERV9			5812	-2.47071	0.000333797	0.00204618	DEL -	MER31
5891	5.54349	1.6089e-08	1.32344e-07	DEL +	Unclassifiable			4833	-1.12945	9.90039e-07	9.87485e-06	DEL -	HML2			2p14_HML8	-1.34464	0.000351989	0.002142	DEL -	HML8
3005	4.83895	1.62189e-08	1.33348e-07	DEL +	HERVH			3222	-1.44172	1.29003e-06	1.24974e-05	DEL -	HERVH			939	-1.89214	0.000352203	0.00214248	DEL -	HERVADP
17q12a_HERVW	-2.18736	1.86184e-08	1.5163e-07	DEL -	HERVW			6106	-1.91277	1.33103e-06	1.28389e-05	DEL -	HERV9			4454	-2.53193	0.000384999	0.00231565	DEL -	PRIMA41
4185	2.60363	1.90227e-08	1.54735e-07	DEL +	HERVH			5860	-1.86527	1.44668e-06	1.38121e-05	DEL -	HERVFB			4351	-2.22498	0.00038939	0.00233914	DEL -	MER4
3316	-2.59041	1.9818e-08	1.60583e-07	DEL -	HERVH			1720	-2.98553	1.4601e-06	1.39071e-05	DEL -	HERVH			3112	-1.76416	0.000399814	0.00239542	DEL -	PABL
3850	-3.79167	2.32237e-08	1.85541e-07	DEL -	HERVH			2721	-1.9757	1.59148e-06	1.50019e-05	DEL -	HERVE			1658	-1.12186	0.000400741	0.00239871	DEL -	HML3
3107	-1.25926	2.43886e-08	1.94292e-07	DEL -	HERVH			6181	3.6687	1.69455e-06	1.58396e-05	DEL +	HARLEQUIN			3164	-2.09568	0.000425401	0.00253106	DEL -	HML2
657	4.76266	2.59373e-08	2.05609e-07	DEL +	HERV9			3687	-1.68669	1.7284e-06	1.61301e-05	DEL -	HERVE			3q25,1a_HERVW	3.54936	0.00043357	0.00257244	DEL +	HERVW
3397	1.69168	2.70316e-08	2.13779e-07	DEL +	HERVH			792	3.79595	1.93042e-06	1.78489e-05	DEL +	Unclassifiable			2991	-3.09903	0.000481476	0.00281876	DEL -	HERVH
558	-1.98073	2.94398e-08	2.31681e-07	DEL -	HERVH			2776	1.04869	1.97863e-06	1.82554e-05	DEL +	HERVE			4719	-1.65407	0.000491993	0.00287611	DEL -	HERVH
14q32,11_HERVW	-3.29823	2.99992e-08	2.35752e-07	DEL -	HERVW			14q32,11_HML8	-1.72863	2.28731e-06	2.07713e-05	DEL -	HML8			1505	-3.35587	0.000497739	0.00290392	DEL -	HERVH
4095	5.21183	3.05049e-08	2.39279e-07	DEL +	THE			3050	-2.05378	2.38315e-06	2.15606e-05	DEL -	HERVH			2525	-1.58137	0.00050051	0.00291731	DEL -	HUERSP3
6245	1.04705	3.32671e-08	2.58832e-07	DEL +	HERVH48			2522	-2.35246	2.77739e-06	2.46808e-05	DEL -	HML3			3366	-1.92454	0.00050107	0.00291936	DEL -	HERVH
1924	4.90997	3.66567e-08	2.83304e-07	DEL +	PRIMA41			1298	-1.98905	2.93628e-06	2.59339e-05	DEL -	HERVH			4715	1.40399	0.000514423	0.00298854	DEL +	HERVT
2598	5.0999	3.83e-08	2.95122e-07	DEL +	MST			4220	-3.18009	4.23429e-06	3.59005e-05	DEL -	HERVH			3382	-1.95448	0.000525286	0.00304441	DEL -	HERVT
4428	2.51902	4.18628e-08	3.20885e-07	DEL +	HERVH			977	-2.10547	4.54492e-06	3.83032e-05	DEL -	HERVH			2082	-1.47632	0.000533759	0.00308789	DEL -	HERV9
4719	2.77434	4.76272e-08	3.60874e-07	DEL +	HERVH			2082	-1.6882	4.95598e-06	4.13426e-05	DEL -	HERV9			6219	-3.18216	0.000534204	0.0030899	DEL -	HEPSI3
5337	5.22582	5.24408e-08	3.9415e-07	DEL +	HUERSP3			3929	-1.64145	5.4365e-06	4.48608e-05	DEL -	HML3			20p13_HML6	-3.42936	0.000549193	0.00316175	DEL -	HML6
3854	-2.06681	5.63156e-08	4.21296e-07	DEL -	HERV9			3720	-3.6875	5.71822e-06	4.69053e-05	DEL -	HERVH			1520	2.26073	0.000550055	0.00316546	DEL +	HERVH
4619	1.30518	6.52012e-08	4.84107e-07	DEL +	HML3			3892	-3.00594	6.10051e-06	4.97456e-05	DEL -	HERVH			1924	-2.64205	0.000556195	0.00319385	DEL -	PRIMA41
3542	-3.80291	6.81686e-08	5.04247e-07	DEL -	HERVE			4716	-1.00616	7.85386e-06	6.22918e-05	DEL -	HML2			2948	-1.15278	0.000556511	0.00319509	DEL -	HERVH48
4905	-3.96123	6.95754e-08	5.13975e-07	DEL -	HERVH			6074	-1.09604	7.87444e-06	6.24039e-05	DEL -	HML5			948	-2.14272	0.000565014	0.00323573	DEL -	HERVH
3q25,1a_HERVW	-5.37341	7.6152e-08	5.58875e-07	DEL -	HERVW			747	-1.71984	8.16683e-06	6.45447e-05	DEL -	HERVH			5918	1.69897	0.000609622	0.00345815	DEL +	HERVH
4056	4.96097	8.14237e-08	5.94449e-07	DEL +	HERV9			5980	4.07207	8.6924e-06	6.81598e-05	DEL +	HERVH			3490	-2.58266	0.000664318	0.00372717	DEL -	THE
4711	2.54712	8.35207e-08	6.07649e-07	DEL +	Unclassifiable			2153	3.72644	9.14706e-06	7.13392e-05	DEL +	HML2			4825	-3.35045	0.000709979	0.0039478	DEL -	HERVH
940	-2.66108	8.66279e-08	6.28216e-07	DEL -	HERVH			6107	-1.89489	9.2171e-06	7.18082e-05	DEL -	HERV9			3757	-2.00001	0.000716663	0.0039801	DEL -	HERVI
1466	2.96377	9.2392e-08	6.65852e-07	DEL +	PRIMA41			6171	-1.20132	9.41512e-06	7.31153e-05	DEL -	HML2			4314	-3.2512	0.000742041	0.00410253	DEL -	HERV9
2727	4.64937	1.07485e-07	7.65759e-07	DEL +	HML5			4164	-1.16563	9.58407e-06	7.41692e-05	DEL -	HERVH			2934	-3.12595	0.000803318	0.00438773	DEL -	MER50
5438	4.42454	1.08956e-07	7.75583e-07	DEL +	HERVL			5891	4.05867	1.07941e-05	8.26077e-05	DEL +	Unclassifiable			3191	2.33407	0.000909172	0.0048787	DEL +	HERVH
1885	-4.84448	1.19473e-07	8.45613e-07	DEL -	HERV9			1518	3.56367	1.14396e-05	8.69281e-05	DEL +	HERVL			4630	-1.94232	0.000925864	0.00495823	DEL -	HERVH
2737	-2.89389	1.25744e-07	8.86827e-07	DEL -	HERVE			4409	-3.3385	1.15162e-05	8.74645e-05	DEL -	HERVH			1350	1.28815	0.000946696	0.00505955	DEL +	HERV9
6184	4.21104	1.3303e-07	9.34877e-07	DEL +	HERVH			3090	-1.75656	1.17312e-05	8.89113e-05	DEL -	HERVH			1405	-1.35639	0.00097341	0.00517534	DEL -	HML2
4503	4.48206	1.40483e-07	9.84583e-07	DEL +	HARLEQUIN			2p23,1a_HERVW	-1.68249	1.17888e-05	8.92782e-05	DEL -	HERVW			2598	-2.4322	0.00103266	0.00544286	DEL -	MST
2377	-4.83793	1.44835e-07	1.0134e-06	DEL -	HERVH			1824	-1.72748	1.36546e-05	0.000101474	DEL -	HARLEQUIN			6217	-2.09612	0.00105443	0.00553338	DEL -	HERVH
2449	-2.10366	1.5143e-07	1.05493e-06	DEL -	HERVT			1992	-1.78452	1.45685e-05	0.000107276	DEL -	HERVH			3880	-1.38075	0.00107841	0.00564206	DEL -	HML3
5980	5.14857	1.52915e-07	1.06351e-06	DEL +	HERVH			3543	-3.97872	1.51692e-05	0.000110911	DEL -	HERVT			6244	3.35375	0.00108326	0.0056637	DEL +	HUERSP3
2144	4.52059	1.56043e-07	1.08325e-06	DEL +	HERVH			4503	3.4874	1.7618e-05	0.000126613	DEL +	HARLEQUIN			3167	-1.09466	0.00108377	0.00566541	DEL -	HML3
2521	-1.47567	1.57435e-07	1.09201e-06	DEL -	HERV3			5882	-3.74461	1.8534e-05	0.000131857	DEL -	HERVH			2434	-2.69453	0.00109028	0.00569008	DEL -	HERVH
1945	-2.48149	1.9434e-07	1.32504e-06	DEL -	HERVE			5518	3.52353	2.26905e-05	0.000156662	DEL +	PRIMA4			4861	3.80376	0.00111614	0.00580693	DEL +	THE
2152	-1.60436	2.02517e-07	1.37632e-06	DEL -	HML5			6116	3.18232	2.4476e-05	0.000167356	DEL +	LTR39			2921	-2.93114	0.00112752	0.00585368	DEL -	HERV9
2042	4.55685	2.11754e-07	1.43301e-06	DEL +	HERVFB			3921	-1.86866	2.44935e-05	0.000167397	DEL -	HERVH			5410	2.51946	0.00127665	0.00651611	DEL +	HERVH48
1p13,3_HML8	-2.6213	2.21043e-07	1.49108e-06	DEL -	HML8			4634	-3.77609	2.4893e-05	0.000169688	DEL -	HERVH			6183	-3.90186	0.00134159	0.00679951	DEL -	HERV9
3339	5.12983	2.26402e-07	1.52295e-06	DEL +	HERVH			2339	-1.52774	2.58503e-05	0.00017543	DEL -	HERVH			2985	-2.83399	0.00134254	0.00680327	DEL -	HML2
4463	4.69636	2.29055e-07	1.53956e-06	DEL +	HML3			2135	2.27153	2.70658e-05	0.000182739	DEL +	HML3			6097	-3.00286	0.00135654	0.00685998	DEL -	MER57
2339	-2.83652	2.43792e-07	1.62918e-06	DEL -	HERVH			3757	3.39346	3.18669e-05	0.000210499	DEL +	HERVI			4086	1.11185	0.00136645	0.00690021	DEL +	HML2
1884	-2.01557	2.51628e-07	1.67753e-06	DEL -	HERVH			4610	-1.49706	3.28584e-05	0.00021626	DEL -	HERVH			933	1.49372	0.00137395	0.00692926	DEL +	HERVH
3294	3.84212	2.60832e-07	1.73442e-06	DEL +	PRIMA41			2152	-1.01542	3.42908e-05	0.000224617	DEL -	HML5			5337	-2.60531	0.00143266	0.00718772	DEL -	HUERSP3
3016	-1.95013	2.66756e-07	1.77172e-06	DEL -	HERVFRD			2650	3.46932	3.45315e-05	0.000226092	DEL +	HERVH			14q32,11_HERVW	1.92092	0.0014626	0.00731485	DEL +	HERVW
1124	5.31341	2.73038e-07	1.81023e-06	DEL +	HARLEQUIN			1489	3.63916	4.18357e-05	0.000267514	DEL +	HERVH			3724	-3.14815	0.0015905	0.00788625	DEL -	HERVH
846	5.11103	2.73882e-07	1.81474e-06	DEL +	MER84			11q14,1_HERVW	-1.23754	4.2025e-05	0.000268369	DEL -	HERVW			942	-1.71477	0.00160126	0.0079359	DEL -	HERVH
580	4.74545	3.68895e-07	2.39152e-06	DEL +	HERVH			1407	-1.28395	4.89864e-05	0.00030761	DEL -	HERVH			3346	-3.26553	0.00162788	0.0080427	DEL -	HERVH
14q32,11_HML8	-2.90738	3.73564e-07	2.4176e-06	DEL -	HML8			699	-1.54231	5.04509e-05	0.000315644	DEL -	HERVH48			2373	-1.87445	0.00163791	0.00808601	DEL -	HML2
3191	-3.53246	3.757e-07	2.43049e-06	DEL -	HERVH			2727	3.38637	5.05326e-05	0.00031602	DEL +	HML5			4779	-1.87693	0.00176863	0.0086374	DEL -	HERVH
4806	-2.66965	4.05103e-07	2.60765e-06	DEL -	HERVH			2445	-1.28123	5.05767e-05	0.000316227	DEL -	HERVE			4777	-1.00106	0.00179605	0.00875847	DEL -	HERV3
2434	4.82949	4.19089e-07	2.69099e-06	DEL +	HERVH			3854	-1.07433	5.40731e-05	0.000335628	DEL -	HERV9			2955	1.62192	0.0018031	0.00878547	DEL +	HERVH
4039	4.87478	4.23141e-07	2.71649e-06	DEL +	HERVH			4593	-1.23874	6.43982e-05	0.000391998	DEL -	HERV9			2015	-1.93145	0.00186758	0.00905524	DEL -	HERV4
5847	4.69416	4.26369e-07	2.73617e-06	DEL +	HERVH			4488	-1.17072	6.57388e-05	0.000399488	DEL -	HERVIP			3054	-2.54046	0.00190009	0.00918481	DEL -	HERVIP
4350	4.98985	4.46684e-07	2.85672e-06	DEL +	HERV35			4806	-1.56844	6.74197e-05	0.000408155	DEL -	HERVH			3175	-1.63139	0.0019655	0.00942929	DEL -	HERVL
3409	1.49519	4.59714e-07	2.93169e-06	DEL +	HUERSP3			4487	-3.96558	7.00361e-05	0.000421802	DEL -	HERVH			642	-2.65577	0.00202479	0.00967284	DEL -	HARLEQUIN
3q13,13_HML8	4.93641	4.61616e-07	2.94159e-06	DEL +	HML8			4249	-2.13032	7.28923e-05	0.000436968	DEL -	HERVIP			4623	-1.33774	0.00202518	0.00967324	DEL -	HML1
552	-3.61771	4.91085e-07	3.11323e-06	DEL -	HERV9			530	-1.14293	7.55155e-05	0.000450407	DEL -	HML2			949	-2.03633	0.00203191	0.0097025	DEL -	HML3
3659	-2.12849	5.48571e-07	3.44993e-06	DEL -	HERVH			2421	3.82707	7.62657e-05	0.000453948	DEL +	HERVH
3052	-1.25814	5.81253e-07	3.64117e-06	DEL -	HERVH			5428	-3.01519	8.21622e-05	0.00048445	DEL -	HERVL
2007	-1.73289	6.04638e-07	3.77992e-06	DEL -	HERVIP			2750	3.19395	8.48718e-05	0.000498526	DEL +	HARLEQUIN
2991	4.60564	6.30599e-07	3.92543e-06	DEL +	HERVH			5440	-2.46085	8.56538e-05	0.000502607	DEL -	HERVFB
3035	4.99557	6.7404e-07	4.1719e-06	DEL +	HARLEQUIN			5841	3.59178	8.56431e-05	0.000502607	DEL +	HUERSP1
852	5.09469	7.22532e-07	4.44748e-06	DEL +	HERVH			3690	-2.01655	8.66725e-05	0.000507558	DEL -	HML5
1495	-1.57251	7.50319e-07	4.60503e-06	DEL -	HERV4			3203	-2.96416	9.20881e-05	0.000536133	DEL -	HERVH
4765	-1.07184	7.52177e-07	4.61413e-06	DEL -	HERVH			3703	-2.58469	9.49868e-05	0.000551129	DEL -	HERVH
6107	-3.78567	7.67708e-07	4.70403e-06	DEL -	HERV9			2953	-3.59678	9.77675e-05	0.00056489	DEL -	HML3
6219	4.73978	8.00048e-07	4.87731e-06	DEL +	HEPSI3			3826	3.18936	0.000101516	0.000583524	DEL +	THE
4489	-2.30041	9.7507e-07	5.84572e-06	DEL -	HERVH			2p14_HML8	-1.27648	0.000105978	0.000605288	DEL -	HML8
3806	4.15849	1.00462e-06	6.00789e-06	DEL +	MER57			2557	-1.89695	0.000112519	0.000637302	DEL -	HERVH
5463	-2.07079	1.1985e-06	7.08044e-06	DEL -	HERVH			1198	3.53337	0.000119723	0.000672456	DEL +	HARLEQUIN
5850	4.21563	1.20358e-06	7.10674e-06	DEL +	HERVH			2373	-2.01124	0.000120019	0.000673726	DEL -	HML2
3054	4.55763	1.24799e-06	7.3457e-06	DEL +	HERVIP			5287	-2.80389	0.000136836	0.000755843	DEL -	HERVH
2589	4.24059	1.26699e-06	7.44582e-06	DEL +	MER66			6217	-2.13178	0.000138433	0.000763503	DEL -	HERVH
3690	-2.92381	1.26933e-06	7.45695e-06	DEL -	HML5			Xp11,4a_HML8	-2.45415	0.0001448	0.000793485	DEL -	HML8
3555	4.57788	1.29844e-06	7.6107e-06	DEL +	HERVL			2319	3.13023	0.00014881	0.000813617	DEL +	Unclassifiable
947	-1.44358	1.3018e-06	7.62909e-06	DEL -	HERVIP			5438	3.06193	0.000151111	0.000823818	DEL +	HERVL
4630	3.71798	1.36789e-06	7.98163e-06	DEL +	HERVH			2328	-3.73583	0.000151708	0.000826345	DEL -	HERVH
4224	-2.60225	1.38433e-06	8.07191e-06	DEL -	HERVFB			2734	-1.87578	0.00015322	0.000832702	DEL -	HML2
1894	4.48247	1.42685e-06	8.28518e-06	DEL +	HERVIP			4q21,22_HERVW	-1.89707	0.000153285	0.000832903	DEL -	HERVW
2934	4.65528	1.60035e-06	9.16312e-06	DEL +	MER50			6084	-1.07391	0.000154518	0.000838309	DEL -	HERVE
2296	4.12938	1.61247e-06	9.22464e-06	DEL +	HERVH			15q21,3_HERVW	-1.19313	0.000174077	0.000931569	DEL -	HERVW
2338	-3.24709	1.67701e-06	9.5711e-06	DEL -	HERVH			5480	-1.79573	0.000186778	0.000990943	DEL -	HERVH
1982	-1.70199	1.68111e-06	9.59284e-06	DEL -	HERVH			3775	2.89635	0.000194624	0.00102754	DEL +	HUERSP2
6097	4.78101	1.83264e-06	1.03758e-05	DEL +	MER57			6q27b_HERVW	-1.10406	0.000195035	0.0010291	DEL -	HERVW
5841	4.66892	1.89144e-06	1.06789e-05	DEL +	HUERSP1			4161	3.12881	0.000195163	0.00102959	DEL +	HERVL
2650	4.2413	1.9686e-06	1.10774e-05	DEL +	HERVH			10q23,33_HERVW	3.39529	0.000206734	0.00108354	DEL +	HERVW
2910	-3.81079	1.97373e-06	1.10981e-05	DEL -	HERVH			4489	-1.34157	0.000215649	0.00112498	DEL -	HERVH
559	-2.06307	2.12596e-06	1.18615e-05	DEL -	HERVE			871	3.13459	0.000219969	0.00114443	DEL +	Unclassifiable
2804	4.37928	2.13665e-06	1.19153e-05	DEL +	HERVFB			882	-2.15251	0.000229161	0.00118439	DEL -	HERV9
5360	4.60487	2.16278e-06	1.2057e-05	DEL +	HARLEQUIN			4309	-1.61488	0.000236434	0.0012165	DEL -	HML3
1790	4.55538	2.18218e-06	1.21551e-05	DEL +	HERVFB			5972	-1.91243	0.0002893	0.001449	DEL -	HML2
3490	4.29627	2.24743e-06	1.24813e-05	DEL +	THE			2295	3.2656	0.000312604	0.00154853	DEL +	HERVH
6195	4.69258	2.50654e-06	1.38108e-05	DEL +	HERVH			3192	-1.77318	0.000320078	0.00158168	DEL -	HML2
2525	2.51844	2.54389e-06	1.40006e-05	DEL +	HUERSP3			5952	-2.10296	0.000326143	0.00160662	DEL -	HERVH
4779	3.66123	2.78005e-06	1.51933e-05	DEL +	HERVH			787	-2.25492	0.000345732	0.00168821	DEL -	HERVH
3095	4.98001	2.90249e-06	1.57932e-05	DEL +	HERVH			852	3.45882	0.000358475	0.0017431	DEL +	HERVH
6042	4.38729	3.63897e-06	1.94203e-05	DEL +	HML3			3555	3.18739	0.000372136	0.00180165	DEL +	HERVL
3799	-1.34646	3.7102e-06	1.97816e-05	DEL -	HERVH			2144	2.9792	0.000390238	0.00187865	DEL +	HERVH
1339	4.85609	3.73454e-06	1.99051e-05	DEL +	HARLEQUIN			3339	3.3386	0.000408122	0.00195275	DEL +	HERVH
2487	4.88617	3.92127e-06	2.08212e-05	DEL +	HERVI			2585	-3.21733	0.000413244	0.00197465	DEL -	HERVH
4755	-2.47708	4.13558e-06	2.18589e-05	DEL -	HML1			3035	3.3535	0.000432657	0.00205523	DEL +	HARLEQUIN
2453	-1.10934	4.15135e-06	2.19355e-05	DEL -	HERV4			2282	3.46691	0.000498614	0.00232737	DEL +	HERV9
2015	3.79015	4.19064e-06	2.21257e-05	DEL +	HERV4			3741	-1.18238	0.000515688	0.00239858	DEL -	HERVL
1881	5.05636	4.24275e-06	2.23833e-05	DEL +	Unclassifiable			3716	-3.19642	0.000547078	0.00252595	DEL -	HERVH
3323	4.89254	4.40474e-06	2.31761e-05	DEL +	HARLEQUIN			2466	-1.16686	0.000552907	0.00254556	DEL -	HERV9
5860	1.4389	4.5801e-06	2.40311e-05	DEL +	HERVFB			3q25,1a_HERVW	-1.82405	0.000568449	0.00260584	DEL -	HERVW
3406	-2.3684	4.92627e-06	2.5683e-05	DEL -	HERVH			1091	2.75842	0.000591995	0.00270024	DEL +	MER41
1374	4.43451	4.9315e-06	2.57063e-05	DEL +	HARLEQUIN			2590	-1.57962	0.000608552	0.00276532	DEL -	HML5
3600	-3.393	5.02683e-06	2.61668e-05	DEL -	HERV4			3113	2.95129	0.000617891	0.00279943	DEL +	HERVH
1115	-4.45178	5.24144e-06	2.71787e-05	DEL -	HML3			6195	3.23087	0.000622372	0.00281665	DEL +	HERVH
1723	4.72149	5.40501e-06	2.79665e-05	DEL +	HERVH			4623	-1.29443	0.000650004	0.00291802	DEL -	HML1
2421	4.73248	6.31626e-06	3.2196e-05	DEL +	HERVH			2643	3.14956	0.00065587	0.00294044	DEL +	HARLEQUIN
4767	-1.30578	6.4786e-06	3.29585e-05	DEL -	HERVH			496	-3.16122	0.000693258	0.00308262	DEL -	HUERSP3
2055	4.24548	6.51128e-06	3.31097e-05	DEL +	HERVH			936	1.31157	0.000700945	0.00311251	DEL +	HERVH
4640	4.24948	6.64059e-06	3.37112e-05	DEL +	HML1			3342	3.48379	0.000714825	0.00316639	DEL +	HERVH
1012	4.86247	7.30086e-06	3.67084e-05	DEL +	HERVH			4463	2.9565	0.000726245	0.00320815	DEL +	HML3
1198	4.42406	7.3761e-06	3.7059e-05	DEL +	HARLEQUIN			3969	3.38187	0.000731958	0.00322999	DEL +	HERVH
4046	4.39762	7.46943e-06	3.74999e-05	DEL +	HERVL			1113	-1.86659	0.000734209	0.0032384	DEL -	HERVH
1208	4.25492	7.61874e-06	3.82153e-05	DEL +	HERVH			657	2.84979	0.000759535	0.00333761	DEL +	HERV9
1q32,1_HERVW	4.63143	7.88215e-06	3.94366e-05	DEL +	HERVW			817	-1.43817	0.000780202	0.00341994	DEL -	HERVH
4057	-2.28617	7.99128e-06	3.99232e-05	DEL -	HERVH			2055	2.97648	0.000791552	0.0034655	DEL +	HERVH
6106	-2.97969	8.33502e-06	4.14741e-05	DEL -	HERV9			1764	-2.96024	0.00080508	0.00351332	DEL -	HERVH
3175	2.78067	8.63631e-06	4.28149e-05	DEL +	HERVL			3072	-2.39624	0.000815747	0.0035532	DEL -	HERVH
6q21c_HERVW	3.04176	9.4601e-06	4.65488e-05	DEL +	HERVW			3005	2.86583	0.00081875	0.00356281	DEL +	HERVH
11q14,1_HERVW	-1.65739	9.49634e-06	4.67135e-05	DEL -	HERVW			1960	-2.42035	0.000854338	0.00369631	DEL -	HERVH
717	4.51294	9.52925e-06	4.68617e-05	DEL +	HERV4			4054	-1.08814	0.000869433	0.00375714	DEL -	HML5
475	4.29588	9.55875e-06	4.69999e-05	DEL +	HARLEQUIN			4095	3.0574	0.000870939	0.00376253	DEL +	THE
3892	-4.22181	1.07901e-05	5.24788e-05	DEL -	HERVH			14q32,11_HERVW	-1.37732	0.000908964	0.00390354	DEL -	HERVW
6277	-1.75946	1.19246e-05	5.75801e-05	DEL -	HERVH			9q32_HML8	-1.3266	0.000929551	0.0039702	DEL -	HML8
727	4.41513	1.25001e-05	6.01517e-05	DEL +	HERVE			846	3.14164	0.000994336	0.00421463	DEL +	MER84
3408	3.06395	1.3275e-05	6.35081e-05	DEL +	HUERSP1			2340	-1.66116	0.00099527	0.00421736	DEL -	HERVH
3301	3.82226	1.34614e-05	6.43449e-05	DEL +	HML1			2581	-1.55213	0.0009968	0.00422322	DEL -	HERVH48
1783	4.20164	1.41531e-05	6.73543e-05	DEL +	HERV9			5476	-2.5147	0.00105796	0.00444599	DEL -	HERVH
4050	-1.78907	1.44318e-05	6.85255e-05	DEL -	HERV9			580	2.96948	0.00106343	0.0044651	DEL +	HERVH
3943	-1.70867	1.47241e-05	6.97754e-05	DEL -	HERVH			11q14,2_HERVW	-2.28363	0.00106462	0.00446941	DEL -	HERVW
1610	4.10976	1.48898e-05	7.05014e-05	DEL +	HERVIP			4p16,3_HERVW	-2.0875	0.00119004	0.00491206	DEL -	HERVW
15q21,3_HERVW	-1.74489	1.59469e-05	7.51359e-05	DEL -	HERVW			5346	1.98257	0.00120061	0.00494934	DEL +	HERVH
4735	4.33719	1.61227e-05	7.59005e-05	DEL +	HERVIP			3097	3.56123	0.0012442	0.00510367	DEL +	HERVIP
6264	4.59188	1.62321e-05	7.63513e-05	DEL +	HML2			4340	-1.06706	0.00127426	0.00520196	DEL -	HML3
3959	3.63991	1.63195e-05	7.66984e-05	DEL +	HERVH			1256	-1.6449	0.0013534	0.00547799	DEL -	HML3
2981	1.05647	1.6591e-05	7.7809e-05	DEL +	HML3			468	-1.02524	0.0013881	0.00560283	DEL -	HERV9
3p24,1_HERVW	4.30184	1.69501e-05	7.92302e-05	DEL +	HERVW			513	-2.14329	0.00142881	0.00574156	DEL -	HERVH
3113	3.93306	1.71394e-05	8.00481e-05	DEL +	HERVH			2921	-2.65338	0.00143284	0.00575536	DEL -	HERV9
2671	4.02412	1.71796e-05	8.01913e-05	DEL +	HML3			3883	-2.85848	0.00143569	0.00576523	DEL -	HERVH
3297	3.74181	1.76669e-05	8.22491e-05	DEL +	HERVH			1179	-1.94945	0.00145702	0.00583473	DEL -	HERVH
3199	-1.60985	1.95348e-05	9.00915e-05	DEL -	HERV9			3704	-1.00748	0.00148529	0.00592827	DEL -	HERVI
4409	-4.41378	1.96439e-05	9.0532e-05	DEL -	HERVH			4491	2.78119	0.00148783	0.0059368	DEL +	MER41
1659	4.28531	1.96712e-05	9.06267e-05	DEL +	HERVH			3p21,31_HERVW	-1.47929	0.00153419	0.00608849	DEL -	HERVW
4861	-4.96845	1.96851e-05	9.0678e-05	DEL -	THE			5360	2.95983	0.00153425	0.00608849	DEL +	HARLEQUIN
5871	4.07168	2.18456e-05	9.96474e-05	DEL +	PRIMA41			1374	2.9279	0.00154953	0.00613823	DEL +	HARLEQUIN
6068	-4.34614	2.23618e-05	0.000101823	DEL -	HERV9			1945	-1.14341	0.00165152	0.00646541	DEL -	HERVE
3004	4.4107	2.35508e-05	0.000106688	DEL +	MER66			1906	-1.66783	0.00166753	0.00651842	DEL -	HERVT
3895	-3.45136	2.44296e-05	0.000110297	DEL -	HML1			1109	-2.10686	0.00170367	0.00663911	DEL -	HERVH
4442	4.3541	2.46489e-05	0.000111198	DEL +	HERVH			985	-2.82528	0.00173285	0.00673926	DEL -	HML2
3704	-1.5589	2.47293e-05	0.000111486	DEL -	HERVI			2589	2.57894	0.00182686	0.00705659	DEL +	MER66
3089	3.52973	2.53673e-05	0.000114102	DEL +	HERVH			2042	2.69586	0.00186432	0.00717932	DEL +	HERVFB
4526	4.46683	2.57197e-05	0.000115502	DEL +	HERVIP			3275	2.97038	0.00187939	0.00722871	DEL +	HARLEQUIN
3129	4.29833	2.59121e-05	0.000116241	DEL +	HEPSI1			4350	2.96678	0.00189743	0.0072865	DEL +	HERV35
2p12a_HERVW	4.37068	2.79973e-05	0.000124879	DEL +	HERVW			4361	-1.37945	0.00199552	0.00761379	DEL -	HERVFB
2q22,2_HERVW	3.26779	2.80689e-05	0.000125116	DEL +	HERVW			5815	-2.20394	0.00200181	0.00763379	DEL -	HERVFB
1520	-2.71931	2.95895e-05	0.000131094	DEL -	HERVH			6184	2.38332	0.00200535	0.00764528	DEL +	HERVH
948	2.88144	2.96829e-05	0.000131491	DEL +	HERVH			1659	2.92658	0.002012	0.00766862	DEL +	HERVH
2282	4.49818	2.97717e-05	0.000131815	DEL +	HERV9			2q11,2_HML7	-1.18398	0.00205455	0.00781126	DEL -	HML7
1298	-2.37368	3.0102e-05	0.000133189	DEL -	HERVH			4046	2.87641	0.00208946	0.00792218	DEL +	HERVL
868	4.0474	3.09581e-05	0.000136618	DEL +	HERVIP			6127	-1.24765	0.00217708	0.0081976	DEL -	HEPSI4
2691	4.22397	3.29819e-05	0.000144713	DEL +	HML5			1790	2.85132	0.00218179	0.00821216	DEL +	HERVFB
5840	3.08009	3.50733e-05	0.000152972	DEL +	HERVE			5839	3.11066	0.00229363	0.00856751	DEL +	LTR46
655	4.34903	3.61177e-05	0.0001572	DEL +	HERVH			3256	3.1216	0.00240693	0.00892636	DEL +	HERVH
3527	-3.90442	3.77048e-05	0.000163389	DEL -	HERVE			4820	2.97636	0.00244668	0.00905292	DEL +	HERV24
704	-4.01925	3.82709e-05	0.00016565	DEL -	HERVS			1527	-2.46292	0.00247187	0.00912519	DEL -	HERVIP
6165	3.00826	3.84988e-05	0.000166551	DEL +	HML3			557	-1.42982	0.00247241	0.00912602	DEL -	HERVH
4q13,2_HML8	-2.10567	3.91643e-05	0.000168995	DEL -	HML8			8p23,1a_HML8	-1.83532	0.00263388	0.00963254	DEL -	HML8
4535	3.74429	3.98184e-05	0.000171575	DEL +	HERVIP			6042	2.76196	0.0026609	0.00970134	DEL +	HML3
5921	3.88137	4.19417e-05	0.000179849	DEL +	HERVADP			1879	-1.96832	0.00270034	0.00982603	DEL -	HERV9
2637	-1.21546	4.24326e-05	0.000181722	DEL -	HERVIP			6068	-1.76513	0.00273899	0.00993926	DEL -	HERV9
4340	-1.80888	4.29628e-05	0.000183829	DEL -	HML3
2199	4.15588	4.32218e-05	0.000184867	DEL +	HERVH
3072	-4.10779	4.4265e-05	0.000188824	DEL -	HERVH
864	-1.07382	4.47438e-05	0.000190649	DEL -	HML2
4475	4.31755	4.63936e-05	0.000197069	DEL +	HERVH
5839	4.4484	4.7412e-05	0.000201049	DEL +	LTR46
4820	4.25523	4.75064e-05	0.000201399	DEL +	HERV24
3421	4.23898	4.78466e-05	0.000202663	DEL +	HERVH
3256	4.47503	5.02533e-05	0.000212109	DEL +	HERVH
4807	4.16929	5.1806e-05	0.000218142	DEL +	MER52
3679	3.89148	5.41718e-05	0.000227307	DEL +	HARLEQUIN
2321	3.89256	5.46464e-05	0.000229069	DEL +	HERVL
5614	3.80472	5.48963e-05	0.000229888	DEL +	HML1
3442	4.31935	5.57892e-05	0.000233249	DEL +	HERVIP
2472	4.30888	5.75427e-05	0.000239805	DEL +	HML3
5829	4.19558	5.77e-05	0.000240431	DEL +	HERVH
2043	4.20946	5.84999e-05	0.000243312	DEL +	HERVH
728	3.68926	6.03654e-05	0.000250297	DEL +	HERVE
3643	4.30741	6.14727e-05	0.000254308	DEL +	PRIMA4
4376	3.98633	6.2819e-05	0.000259351	DEL +	HARLEQUIN
2100	3.68521	6.30507e-05	0.000260212	DEL +	HERVIP
5833	1.18427	6.31067e-05	0.000260411	DEL +	MST
3200	-2.46786	6.36776e-05	0.000262606	DEL -	HERVIP
5574	4.54887	6.39153e-05	0.000263521	DEL +	HERVH
3951	-3.00354	6.49801e-05	0.000267668	DEL -	HERVH
4906	-1.98349	6.74309e-05	0.000276929	DEL -	HERVH48
5918	-1.96981	6.91204e-05	0.00028328	DEL -	HERVH
1601	3.89302	6.91999e-05	0.000283528	DEL +	HERV1_ARTIODACT
6098	3.50891	7.1038e-05	0.000290466	DEL +	HERVIP
5340	4.63013	7.2704e-05	0.000296317	DEL +	PRIMA41
909	-1.28552	7.2963e-05	0.000297181	DEL -	HERVH
5975	4.35081	7.51721e-05	0.000305402	DEL +	HERVH
1268	4.09391	7.54272e-05	0.000306401	DEL +	HERVH
3929	-1.84164	8.16582e-05	0.000329682	DEL -	HML3
2180	3.96615	8.3182e-05	0.000335431	DEL +	HERVIP
Xp11,3_HML8	-2.53501	8.35363e-05	0.000336779	DEL -	HML8
1672	3.91782	8.78722e-05	0.000352183	DEL +	HERVL
759	4.13753	8.93875e-05	0.000357667	DEL +	HERVH
1918	3.98993	9.3359e-05	0.000372009	DEL +	HERV9
2187	4.03168	9.53003e-05	0.000379071	DEL +	HERVH
3838	3.85344	9.81997e-05	0.000389406	DEL +	HARLEQUIN
3741	-1.86608	9.97654e-05	0.000395149	DEL -	HERVL
3508	-3.60518	0.000100033	0.000395928	DEL -	HML3
949	3.0752	0.000100637	0.000398037	DEL +	HML3
1505	3.76793	0.000109007	0.000428887	DEL +	HERVH
3090	-2.04387	0.000109862	0.000431983	DEL -	HERVH
817	-2.27153	0.000111367	0.00043734	DEL -	HERVH
5473	4.4637	0.000117754	0.000460271	DEL +	HERVIP
6119	-3.89919	0.000118538	0.000463227	DEL -	HML3
882	-3.12832	0.000121988	0.000475	DEL -	HERV9
4147	-2.53852	0.000127085	0.000492679	DEL -	HERVH
3055	3.82493	0.000132169	0.000510737	DEL +	HML3
19q13,2a_HERVW	-2.6769	0.000139268	0.000535771	DEL -	HERVW
4611	-1.30296	0.00013951	0.000536518	DEL -	HERVIP
1903	3.74969	0.00013997	0.00053814	DEL +	HML3
4152	-1.89241	0.000144525	0.000553775	DEL -	HEPSI2
5890	3.91275	0.000152272	0.000580682	DEL +	HERVH
2630	4.4651	0.000158941	0.000603512	DEL +	HARLEQUIN
865	3.4724	0.000159289	0.000604699	DEL +	HERVIP
4104	4.13588	0.000162562	0.000615939	DEL +	HERVH
4099	3.48728	0.000164504	0.000622389	DEL +	MER4
5688	3.87358	0.000166733	0.000629828	DEL +	HERVH48
3525	3.51746	0.000168016	0.000634177	DEL +	HERVIP
21q22,2_HERVW	3.88278	0.000169001	0.000637392	DEL +	HERVW
2p24,2_HERVW	4.35681	0.000171635	0.000646385	DEL +	HERVW
5652	4.28229	0.000173185	0.000651712	DEL +	HERVH
1458	4.35518	0.000173781	0.000653735	DEL +	HARLEQUIN
5814	1.42096	0.000174298	0.000655534	DEL +	HERVFB
4715	-1.51667	0.000177923	0.000667895	DEL -	HERVT
5546	3.68895	0.000179096	0.000672	DEL +	PRIMA4
4830	1.62535	0.000183269	0.000686124	DEL +	HERVE
3963	4.14882	0.000184339	0.000689517	DEL +	HERVH
3553	2.29863	0.000187237	0.000699267	DEL +	HERVH
2078	3.67972	0.000196298	0.00072837	DEL +	HERVH
2764	4.26523	0.00020275	0.000750421	DEL +	HERVL
2094	4.65609	0.000204893	0.00075697	DEL +	HUERSP3
6249	3.98432	0.000207273	0.000765007	DEL +	HML9
1102	-3.37774	0.000208578	0.000768809	DEL -	HML2
15q22,32_HERVW	4.34745	0.000211503	0.000778312	DEL +	HERVW
3070	3.83073	0.000212538	0.000781779	DEL +	HERVH
4443	-1.47276	0.000213146	0.0007835	DEL -	HERV30
13q13,3_HERVW	-1.38503	0.000213851	0.000785921	DEL -	HERVW
4766	-1.01289	0.0002185	0.000801691	DEL -	HERVIP
17q21,33_HERVW	4.15232	0.0002206	0.000809042	DEL +	HERVW
1720	-3.39739	0.000226756	0.000829788	DEL -	HERVH
795	3.8694	0.000228168	0.000834434	DEL +	HERVH
2224	2.77812	0.000233892	0.000852768	DEL +	HERVH
3097	4.46057	0.000235239	0.000857029	DEL +	HERVIP
3692	-2.02244	0.000237409	0.000864329	DEL -	HERV9
1509	4.06113	0.000239756	0.000871881	DEL +	HARLEQUIN
2577	-1.31889	0.000248756	0.000901005	DEL -	HERVH
2898	4.27888	0.000253071	0.000914565	DEL +	HERVL
3104	-1.4159	0.000253688	0.000916205	DEL -	HML1
814	-3.32712	0.00025456	0.000919056	DEL -	HERV9
4351	2.40215	0.000270671	0.000971381	DEL +	MER4
3804	3.86283	0.00027074	0.000971442	DEL +	HML4
5474	3.97187	0.0002755	0.000986081	DEL +	HML3
1846	3.57691	0.000285173	0.00101649	DEL +	HERVH
3q23a_HERVW	4.05302	0.000285783	0.00101844	DEL +	HERVW
1031	4.22003	0.0002882	0.00102619	DEL +	HERV9
6p12,2_HERVW	3.97979	0.000293751	0.00104385	DEL +	HERVW
4067	1.91228	0.000307656	0.00108855	DEL +	HERVH
4462	4.07241	0.000307947	0.00108946	DEL +	HEPSI2
4268	-1.8752	0.000308966	0.00109249	DEL -	HML5
2p23,1a_HERVW	-1.66863	0.000314464	0.00111088	DEL -	HERVW
3684	2.60965	0.000330137	0.00115931	DEL +	HERVADP
4281	3.60256	0.000337656	0.00118312	DEL +	HERVE
5484	4.39896	0.000341098	0.00119309	DEL +	UNC_ERRANTILIKE
3594	3.2247	0.000346011	0.00120824	DEL +	HERVE
4220	-3.32085	0.000348255	0.00121539	DEL -	HERVH
4379	3.77501	0.000353206	0.00122928	DEL +	HERVH
4327	-3.12007	0.000354577	0.00123354	DEL -	HERVH
2131	2.75183	0.000367741	0.00127406	DEL +	HML2
791	1.07315	0.000378621	0.00130812	DEL +	HERVH
5477	3.32616	0.000383994	0.00132573	DEL +	HML5
2437	3.86405	0.000386631	0.00133414	DEL +	HERVADP
2285	3.41692	0.000395248	0.00136147	DEL +	HERVH
6p12,3_HML7	3.05499	0.000400135	0.00137552	DEL +	HML7
5388	3.56965	0.00040064	0.00137697	DEL +	HARLEQUIN
2847	3.3129	0.000404515	0.00138931	DEL +	HERVIP
1184	4.16518	0.000419221	0.00143482	DEL +	HERV30
3123	-2.55967	0.00042256	0.00144493	DEL -	HERVH
2644	3.87398	0.000427507	0.00145992	DEL +	HML1
6206	2.10489	0.000430423	0.00146928	DEL +	HML1
Xq27,1_HERVW	4.09439	0.000430707	0.0014701	DEL +	HERVW
20p11,21_HML6	4.30784	0.000432685	0.0014764	DEL +	HML6
2846	3.06201	0.000435116	0.00148364	DEL +	HERVIP
3922	-1.03038	0.000436219	0.00148725	DEL -	HML2
2955	-1.82672	0.00043804	0.00149255	DEL -	HERVH
1528	2.80044	0.000471271	0.0015965	DEL +	HML3
1041	3.29998	0.000482643	0.00163163	DEL +	MER4
6229	2.23981	0.00048857	0.00164819	DEL +	HERVH
6104	2.96328	0.000496319	0.00167265	DEL +	HERV9
1q22_HERVW	-1.27246	0.000510446	0.00171579	DEL -	HERVW
1060	3.9964	0.000511818	0.00172023	DEL +	HERVIP
6244	-3.56419	0.000512294	0.00172149	DEL -	HUERSP3
1407	-1.41811	0.000526181	0.00176357	DEL -	HERVH
4551	4.56495	0.000535939	0.00179235	DEL +	HERVIP
4271	3.71416	0.000536699	0.00179435	DEL +	HERV9
6262	1.19421	0.000551397	0.00183728	DEL +	HERVH
3688	-1.72326	0.000569064	0.00188922	DEL -	HERVT
4634	-3.75391	0.000582986	0.00192991	DEL -	HERVH
5570	4.11652	0.000585384	0.00193556	DEL +	MER4
1680	4.0627	0.000585842	0.0019367	DEL +	HUERSP3
824	2.22692	0.000603186	0.0019872	DEL +	HERVL
5480	-2.44999	0.000604191	0.00199031	DEL -	HERVH
5961	-3.29112	0.000617488	0.00202994	DEL -	MER52
6078	-1.20255	0.000624891	0.00205272	DEL -	HML5
3389	2.9821	0.000627921	0.00206122	DEL +	HERVH
1542	3.61655	0.000629208	0.00206524	DEL +	HARLEQUIN
3733	3.99535	0.000631812	0.0020727	DEL +	HERVE
Xp11,22_HML6	-1.54395	0.000651065	0.00213032	DEL -	HML6
5858	2.66314	0.00065633	0.00214588	DEL +	HERV3
3969	3.77687	0.000665436	0.00217249	DEL +	HERVH
4666	3.83848	0.000686738	0.00223379	DEL +	HARLEQUIN
991	3.76677	0.000713313	0.00230907	DEL +	HERVH
642	3.16971	0.000720881	0.00233154	DEL +	HARLEQUIN
2912	2.48811	0.000740444	0.00238816	DEL +	HERVH
3p21,31_HERVW	-1.88759	0.000746479	0.00240554	DEL -	HERVW
1476	-2.61858	0.00075407	0.00242884	DEL -	HERVH
1209	3.84305	0.000762771	0.00245459	DEL +	HERVFB
3342	3.84341	0.000782468	0.00251093	DEL +	HERVH
1829	2.76553	0.000785381	0.00251808	DEL +	HERVH
6016	3.80374	0.000786041	0.00251975	DEL +	HARLEQUIN
2692	3.32392	0.000808737	0.00258364	DEL +	MLT
1079	4.05675	0.000829789	0.00264411	DEL +	HERV1
1080	1.31457	0.000845721	0.00269054	DEL +	LTR19
827	3.62681	0.000849306	0.00270067	DEL +	HERVL
3319	3.68182	0.000856093	0.00271943	DEL +	HUERSP3
5440	-2.51968	0.000863985	0.0027419	DEL -	HERVFB
2337	-2.37413	0.000870352	0.00276003	DEL -	HERVH
4610	-1.52464	0.000873662	0.0027687	DEL -	HERVH
2585	-3.67605	0.00087465	0.0027713	DEL -	HERVH
646	3.27226	0.000878452	0.00278125	DEL +	HARLEQUIN
4664	3.50787	0.000886224	0.00280375	DEL +	HERVH
2613	-3.49909	0.000905131	0.00285685	DEL -	HERVH
5856	3.64297	0.000948504	0.0029792	DEL +	HERVH
4296	3.81233	0.000949386	0.00298141	DEL +	HERVIP
18p11,31_HERVW	3.52184	0.000963852	0.00302402	DEL +	HERVW
2262	3.26038	0.00097047	0.00304166	DEL +	HERVH
6183	4.00909	0.000983985	0.00307857	DEL +	HERV9
557	-2.1839	0.000992262	0.00310129	DEL -	HERVH
860	3.82417	0.00100034	0.00312277	DEL +	HERVH
3921	-1.94678	0.00100308	0.0031301	DEL -	HERVH
744	2.2672	0.00100325	0.0031301	DEL +	HERVH
1128	3.39577	0.00105462	0.00326896	DEL +	HARLEQUIN
4543	3.78763	0.00105475	0.00326896	DEL +	HERVH
3425	3.94547	0.00106604	0.00329937	DEL +	HERVH
2557	-2.09279	0.00107362	0.00332101	DEL -	HERVH
5717	1.83483	0.00107579	0.00332742	DEL +	HERVI
1598	3.66047	0.00108906	0.00336535	DEL +	MER4
12q24,33_HERVW	3.62295	0.00108959	0.00336668	DEL +	HERVW
4679	3.54643	0.00110241	0.00340131	DEL +	HML3
6q14,1_HERVW	3.26137	0.00110781	0.00341608	DEL +	HERVW
5616	3.99886	0.00112328	0.00345935	DEL +	HML5
1708	3.56455	0.00112865	0.00347429	DEL +	HERVH
939	1.72584	0.00113135	0.00348071	DEL +	HERVADP
4278	4.19396	0.00115081	0.00353538	DEL +	HML5
1439	1.50101	0.00116643	0.00357618	DEL +	MER41
1236	3.88412	0.00118748	0.00363377	DEL +	HML1
2q11,2_HERVW	1.08596	0.00119252	0.00364753	DEL +	HERVW
5998	3.48727	0.00119288	0.0036483	DEL +	HERVH
1741	3.32036	0.00120496	0.00367788	DEL +	HML2
19p12c_HERVW	3.72259	0.00120966	0.00369056	DEL +	HERVW
5437	3.34043	0.00122106	0.00372194	DEL +	HERVH
2039	3.48927	0.00124235	0.00377864	DEL +	HARLEQUIN
6q21b_HERVW	3.39454	0.00127973	0.003879	DEL +	HERVW
1023	2.72833	0.00128818	0.00390179	DEL +	HERVH
629	3.68768	0.00130476	0.00394668	DEL +	HERVIP
2029	2.58209	0.00134383	0.00405102	DEL +	HARLEQUIN
3275	3.38521	0.00137984	0.00414989	DEL +	HARLEQUIN
1q23,3_HML8	-1.17953	0.0014015	0.00420449	DEL -	HML8
1286	1.98461	0.00140327	0.00420944	DEL +	MER57
1350	-1.24882	0.00141292	0.00423398	DEL -	HERV9
12q24,12_HML6	-1.46455	0.00143026	0.00427932	DEL -	HML6
1390	3.72095	0.00143526	0.00429315	DEL +	MLT
920	3.53853	0.00146082	0.00436003	DEL +	HERV9
12q12_HML7	3.87993	0.00148468	0.00442403	DEL +	HML7
3288	3.73881	0.00150551	0.00448095	DEL +	HML3
4018	3.42056	0.00154843	0.00459446	DEL +	HML9
2593	3.61724	0.00156507	0.00463932	DEL +	HERVL
19p12d_HML6	-2.58044	0.00157026	0.00465226	DEL -	HML6
572	1.43309	0.00157329	0.00465919	DEL +	HEPSI1
2277	3.65638	0.00157897	0.00467353	DEL +	HERV4
5550	4.02506	0.00159338	0.00470956	DEL +	MER57
2450	3.67383	0.00160584	0.00474471	DEL +	HERVH
1773	3.74799	0.00174689	0.00512634	DEL +	HML3
14q24,2_HML6	-1.27484	0.00177006	0.00518573	DEL -	HML6
2328	-3.71365	0.00181488	0.00530279	DEL -	HERVH
4226	3.69854	0.00187475	0.00546387	DEL +	HML3
1653	3.36134	0.00190496	0.00554279	DEL +	HERVH
1491	3.80532	0.00193453	0.00561862	DEL +	HML1
1782	3.43723	0.00197327	0.00572028	DEL +	Unclassifiable
3751	-1.11837	0.00198971	0.00576444	DEL -	HERV4
4074	3.06104	0.00203019	0.0058701	DEL +	LTR19
18p11,21_HERVW	2.90247	0.00204834	0.00591647	DEL +	HERVW
5981	3.49141	0.00205108	0.00592335	DEL +	HERVH
1842	2.2103	0.00206971	0.00596947	DEL +	HERV9
1008	3.49022	0.00210627	0.00606141	DEL +	HERV30
2162	3.52065	0.00210804	0.00606546	DEL +	MER4
1617	3.67092	0.00213015	0.00612331	DEL +	HERVADP
3530	2.66381	0.00216575	0.00621475	DEL +	HERVH
5713	3.72808	0.00217293	0.00623137	DEL +	HERV9
11p14,2_HERVW	3.8756	0.0022198	0.00635495	DEL +	HERVW
2618	3.91331	0.00227278	0.0064873	DEL +	HERVH
4023	-3.44992	0.00229606	0.0065454	DEL -	HERVFB
2q31,3_HERVW	4.07534	0.00229783	0.00654933	DEL +	HERVW
15q26,1_HERVW	3.79264	0.00230299	0.00656294	DEL +	HERVW
1156	3.67348	0.00235037	0.0066821	DEL +	HERVADP
2435	3.80391	0.00235617	0.00669745	DEL +	HERVH
4338	3.80395	0.00238724	0.00677604	DEL +	HERVH
4335	-1.04347	0.00240729	0.00682776	DEL -	HERVH
3313	3.41816	0.00241235	0.00683923	DEL +	MLT
2902	3.79062	0.00248878	0.00702746	DEL +	HERVFB
509	3.39209	0.00250145	0.00705911	DEL +	HERVH
4360	-2.04387	0.00250453	0.00706661	DEL -	HERVIP
2817	3.20647	0.00256869	0.0072223	DEL +	HERV9
1280	3.48569	0.00271824	0.00758684	DEL +	HUERSP3
1376	-2.10739	0.00277971	0.00773787	DEL -	HARLEQUIN
3231	3.62033	0.00279104	0.00776425	DEL +	HERVFA
4577	3.51087	0.00282501	0.00784902	DEL +	PRIMA41
5874	3.27886	0.00288217	0.00798798	DEL +	HERVIP
3724	2.96684	0.00292235	0.0080834	DEL +	HERVH
6q24,2a_HERVW	2.77237	0.0029503	0.00815467	DEL +	HERVW
1153	3.83569	0.00299084	0.00825181	DEL +	HERV1
2734	-1.90089	0.00301904	0.00832142	DEL -	HML2
4p14_HML6	-2.58793	0.00302752	0.00834137	DEL -	HML6
6248	2.86513	0.00303212	0.008352	DEL +	HML3
724	3.67057	0.00303529	0.00835798	DEL +	HERVH
6223	2.62906	0.00305653	0.00840958	DEL +	HERVH
1069	3.70587	0.00308757	0.00848665	DEL +	MER89
3289	3.5527	0.00316618	0.0086779	DEL +	HERVL
3628	3.73482	0.00319021	0.00873451	DEL +	HARLEQUIN
2038	3.27175	0.00319714	0.00875063	DEL +	HERVH
4745	-1.02359	0.00323369	0.00883844	DEL -	HERVH
2240	3.2239	0.0033144	0.00903553	DEL +	HERV9
1814	1.98358	0.003321	0.00905132	DEL +	HARLEQUIN
1024	3.84397	0.00342024	0.00929394	DEL +	MER65
2184	4.21925	0.00342113	0.00929485	DEL +	HUERSP2
4420	3.42837	0.00345922	0.00938621	DEL +	HERVH
1259	3.19972	0.00348254	0.00944186	DEL +	HERVH
2432	2.29934	0.00348325	0.00944302	DEL +	HERVH
930	-1.34807	0.00350838	0.00950273	DEL -	HERVH
3291	3.72737	0.00352369	0.00953726	DEL +	HERVE
4071	1.7608	0.00353299	0.00955936	DEL +	HERVH
6075	2.19432	0.00353878	0.00957196	DEL +	HERVH
20p13_HERVW	3.46789	0.00355616	0.00961586	DEL +	HERVW
3315	3.58528	0.0035752	0.00966038	DEL +	HEPSI2
1081	1.72911	0.00368268	0.00991968	DEL +	HERVIP

## Sheet: S6
GO biological process
RTP vs HC (8 de+ genes colocalized with de+ HERVs)
Term	Overlap	P-value	Genes	Significance Level
negative_regulation_of_interleukin-13_production_(GO:0032696)	1_of_5	0.00199856	TNFRSF21	***		negative regulators of immunity are highlighted in red
negative_regulation_of_interleukin-5_production_(GO:0032714)	1_of_5	0.00199856	TNFRSF21	***
negative_regulation_of_myelination_(GO:0031642)	1_of_5	0.00199856	TNFRSF21	***
lymphocyte_apoptotic_process_(GO:0070227)	1_of_6	0.00239786	TNFRSF21	***
establishment_of_centrosome_localization_(GO:0051660)	1_of_7	0.00279702	PKHD1	***
regulation_of_glial_cell_differentiation_(GO:0045685)	1_of_7	0.00279702	TNFRSF21	***
heme_transport_(GO:0015886)	1_of_7	0.00279702	FLVCR2	***
negative_regulation_of_nervous_system_process_(GO:0031645)	1_of_7	0.00279702	TNFRSF21	***
negative_regulation_of_cAMP-dependent_protein_kinase_activity_(GO:2000480)	1_of_8	0.00319603	PRKAR2B	***
regulation_of_cell_adhesion_molecule_production_(GO:0060353)	1_of_9	0.00359491	COLEC12	***
regulation_of_animal_organ_morphogenesis_(GO:2000027)	1_of_9	0.00359491	PKHD1	***
regulation_of_epithelial_cell_apoptotic_process_(GO:1904035)	1_of_10	0.00399365	PKHD1	***
negative_regulation_of_B_cell_proliferation_(GO:0030889)	1_of_12	0.0047907	TNFRSF21	***
toll-like_receptor_3_signaling_pathway_(GO:0034138)	1_of_12	0.0047907	COLEC12	***
regulation_of_interleukin-5_production_(GO:0032674)	1_of_13	0.00518902	TNFRSF21	**
regulation_of_cAMP-dependent_protein_kinase_activity_(GO:2000479)	1_of_14	0.0055872	PRKAR2B	**
cellular_response_to_exogenous_dsRNA_(GO:0071360)	1_of_15	0.00598524	COLEC12	**
negative_regulation_of_cellular_component_movement_(GO:0051271)	1_of_15	0.00598524	PKHD1	**
regulation_of_interleukin-13_production_(GO:0032656)	1_of_16	0.00638314	TNFRSF21	**
cilium_assembly_(GO:0060271)	2_of_314	0.00646296	PKHD1	**
epithelial_cell_morphogenesis_(GO:0003382)	1_of_17	0.00678091	PKHD1	**
negative_regulation_of_interleukin-10_production_(GO:0032693)	1_of_17	0.00678091	TNFRSF21	**
activation_of_protein_kinase_A_activity_(GO:0034199)	1_of_17	0.00678091	PRKAR2B	**
cellular_response_to_dsRNA_(GO:0071359)	1_of_18	0.00717853	COLEC12	**
cellular_response_to_glucagon_stimulus_(GO:0071377)	1_of_19	0.00757601	PRKAR2B	**
regulation_of_oligodendrocyte_differentiation_(GO:0048713)	1_of_19	0.00757601	TNFRSF21	**
regulation_of_protein_kinase_A_signaling_(GO:0010738)	1_of_20	0.00797336	PRKAR2B	**
epithelial_cell_development_(GO:0002064)	1_of_21	0.00837056	PKHD1	**
response_to_glucagon_(GO:0033762)	1_of_21	0.00837056	PRKAR2B	**
neuron_apoptotic_process_(GO:0051402)	1_of_21	0.00837056	TNFRSF21	**
negative_regulation_of_B_cell_activation_(GO:0050869)	1_of_22	0.00876763	TNFRSF21	**
regulation_of_centrosome_cycle_(GO:0046605)	1_of_22	0.00876763	PKHD1	**
establishment_of_mitotic_spindle_orientation_(GO:0000132)	1_of_24	0.00956134	PKHD1	**
regulation_of_cAMP-mediated_signaling_(GO:0043949)	1_of_25	0.00995799	PRKAR2B	**
regulation_of_myelination_(GO:0031641)	1_of_26	0.0103545	TNFRSF21	**
establishment_of_mitotic_spindle_localization_(GO:0040001)	1_of_29	0.0115432	PKHD1	*
establishment_of_spindle_orientation_(GO:0051294)	1_of_30	0.0119392	PKHD1	*
regulation_of_intracellular_signal_transduction_(GO:1902531)	2_of_437	0.0122234	PKHD1	*
renal_water_homeostasis_(GO:0003091)	1_of_31	0.012335	PRKAR2B	*
regulation_of_centrosome_duplication_(GO:0010824)	1_of_32	0.0127306	PKHD1	*
epithelial_tube_morphogenesis_(GO:0060562)	1_of_34	0.0135216	PKHD1	*
response_to_exogenous_dsRNA_(GO:0043330)	1_of_35	0.0139168	COLEC12	*
negative_regulation_of_T_cell_proliferation_(GO:0042130)	1_of_35	0.0139168	TNFRSF21	*
negative_regulation_of_epithelial_cell_apoptotic_process_(GO:1904036)	1_of_37	0.014707	PKHD1	*
negative_regulation_of_lymphocyte_proliferation_(GO:0050672)	1_of_39	0.0154965	TNFRSF21	*
negative_regulation_of_protein_kinase_B_signaling_(GO:0051898)	1_of_40	0.0158911	PKHD1	*
regulation_of_cell-cell_adhesion_(GO:0022407)	1_of_43	0.017074	PKHD1	*
regulation_of_cell-substrate_adhesion_(GO:0010810)	1_of_43	0.017074	PKHD1	*
branching_morphogenesis_of_an_epithelial_tube_(GO:0048754)	1_of_44	0.017468	PKHD1	*
negative_regulation_of_T_cell_activation_(GO:0050868)	1_of_45	0.0178618	TNFRSF21	*
regulation_of_B_cell_proliferation_(GO:0030888)	1_of_46	0.0182556	TNFRSF21	*
regulation_of_interleukin-10_production_(GO:0032653)	1_of_48	0.0190426	TNFRSF21	*
myelination_(GO:0042552)	1_of_48	0.0190426	TNFRSF21	*
regulation_of_cellular_component_movement_(GO:0051270)	1_of_50	0.0198292	PKHD1	*
negative_regulation_of_cellular_process_(GO:0048523)	2_of_566	0.0199902	PKHD1	*
positive_regulation_of_cellular_process_(GO:0048522)	2_of_625	0.0240911	COLEC12	*
regulation_of_cell-matrix_adhesion_(GO:0001952)	1_of_65	0.0257104	PKHD1	*
regulation_of_TOR_signaling_(GO:0032006)	1_of_71	0.0280543	PKHD1	*
cell_junction_organization_(GO:0034330)	1_of_72	0.0284445	PKHD1	*
cell_morphogenesis_involved_in_differentiation_(GO:0000904)	1_of_72	0.0284445	PKHD1	*
regulation_of_T_cell_proliferation_(GO:0042129)	1_of_76	0.0300037	TNFRSF21	*
negative_regulation_of_protein_serine_of_threonine_kinase_activity_(GO:0071901)	1_of_78	0.0307826	PRKAR2B	*
negative_regulation_of_NF-kappaB_transcription_factor_activity_(GO:0032088)	1_of_79	0.0311718	PKHD1	*
cell-cell_junction_organization_(GO:0045216)	1_of_82	0.0323385	PKHD1	*
regulation_of_cell_cycle_G2_of_M_phase_transition_(GO:1902749)	1_of_85	0.0335041	PRKAR2B	*
regulation_of_establishment_of_planar_polarity_(GO:0090175)	1_of_88	0.0346684	PKHD1	*
toll-like_receptor_signaling_pathway_(GO:0002224)	1_of_91	0.0358315	COLEC12	*
regulation_of_epithelial_cell_proliferation_(GO:0050678)	1_of_93	0.0366063	PKHD1	*
ciliary_basal_body-plasma_membrane_docking_(GO:0097711)	1_of_95	0.0373804	PRKAR2B	*
calcium_ion_homeostasis_(GO:0055074)	1_of_97	0.0381541	PKHD1	*
cellular_metal_ion_homeostasis_(GO:0006875)	1_of_104	0.0408575	PKHD1	*
cellular_response_to_peptide_hormone_stimulus_(GO:0071375)	1_of_106	0.0416287	PRKAR2B	*
response_to_tumor_necrosis_factor_(GO:0034612)	1_of_110	0.0431694	TNFRSF21	*
cellular_divalent_inorganic_cation_homeostasis_(GO:0072503)	1_of_111	0.0435543	PKHD1	*
activation_of_protein_kinase_activity_(GO:0032147)	1_of_114	0.044708	PRKAR2B	*
positive_regulation_of_epithelial_cell_proliferation_(GO:0050679)	1_of_123	0.0481619	PKHD1	*
G2_of_M_transition_of_mitotic_cell_cycle_(GO:0000086)	1_of_130	0.0508407	PRKAR2B	*
C vs HC (48 de+ genes colocalized with de+ HERVs)
Term	Overlap	P-value	Genes	Significance Level
regulation_of_lysosomal_protein_catabolic_process_(GO:1905165)	2_of_7	0.000117536	LAPTM4B;LRP2	****
neuromuscular_junction_development_(GO:0007528)	2_of_24	0.00150509	UNC13A;PPFIBP2	***
mucosal_immune_response_(GO:0002385)	2_of_28	0.00204875	DEFA4;FFAR3	***
pulmonary_artery_morphogenesis_(GO:0061156)	1_of_5	0.0119436	LRP2	*
negative_regulation_of_transforming_growth_factor_beta1_production_(GO:0032911)	1_of_5	0.0119436	LAPTM4B	*
regulation_of_hormone_metabolic_process_(GO:0032350)	1_of_5	0.0119436	FFAR3	*
positive_regulation_of_protein_catabolic_process_in_the_vacuole_(GO:1904352)	1_of_5	0.0119436	LRP2	*
regulation_of_inositol_trisphosphate_biosynthetic_process_(GO:0032960)	1_of_5	0.0119436	HRH1	*
female_genitalia_development_(GO:0030540)	1_of_5	0.0119436	LRP2	*
folate_transmembrane_transport_(GO:0098838)	1_of_5	0.0119436	LRP2	*
antifungal_humoral_response_(GO:0019732)	1_of_5	0.0119436	DEFA4	*
coronary_artery_morphogenesis_(GO:0060982)	1_of_5	0.0119436	LRP2	*
negative_regulation_of_interleukin-13_production_(GO:0032696)	1_of_5	0.0119436	TNFRSF21	*
negative_regulation_of_interleukin-5_production_(GO:0032714)	1_of_5	0.0119436	TNFRSF21	*
tryptophan_catabolic_process_to_kynurenine_(GO:0019441)	1_of_5	0.0119436	KYNU	*
heart_field_specification_(GO:0003128)	1_of_5	0.0119436	LRP2	*
negative_regulation_of_myelination_(GO:0031642)	1_of_5	0.0119436	TNFRSF21	*
secondary_heart_field_specification_(GO:0003139)	1_of_5	0.0119436	LRP2	*
regulation_of_TOR_signaling_(GO:0032006)	2_of_71	0.0126148	RPTOR;PKHD1	*
cell_junction_organization_(GO:0034330)	2_of_72	0.0129555	PKHD1;PPFIBP2	*
regulation_of_protein_kinase_B_signaling_(GO:0051896)	3_of_207	0.0134283	PKHD1;LRP2;ICOS	*
regulation_of_hormone_biosynthetic_process_(GO:0046885)	1_of_6	0.0143155	FFAR3	*
lymphocyte_apoptotic_process_(GO:0070227)	1_of_6	0.0143155	TNFRSF21	*
ventricular_compact_myocardium_morphogenesis_(GO:0003223)	1_of_6	0.0143155	LRP2	*
monoterpenoid_metabolic_process_(GO:0016098)	1_of_6	0.0143155	CYP2C19	*
cellular_response_to_lipid_(GO:0071396)	3_of_219	0.0156004	DEFA4;FFAR3;TFPI	*
response_to_interferon-gamma_(GO:0034341)	2_of_80	0.0158238	KYNU;CCL26	*
cell-cell_junction_organization_(GO:0045216)	2_of_82	0.0165797	PKHD1;CDH18	*
cellular_response_to_histamine_(GO:0071420)	1_of_7	0.0166819	HRH1	*
establishment_of_centrosome_localization_(GO:0051660)	1_of_7	0.0166819	PKHD1	*
regulation_of_glial_cell_differentiation_(GO:0045685)	1_of_7	0.0166819	TNFRSF21	*
synaptic_vesicle_docking_(GO:0016081)	1_of_7	0.0166819	UNC13A	*
neuron_projection_arborization_(GO:0140058)	1_of_7	0.0166819	LRP2	*
positive_regulation_of_cytoplasmic_translation_(GO:2000767)	1_of_7	0.0166819	CNBP	*
nicotinamide_nucleotide_biosynthetic_process_(GO:0019359)	1_of_7	0.0166819	KYNU	*
regulation_of_transforming_growth_factor_beta1_production_(GO:0032908)	1_of_7	0.0166819	LAPTM4B	*
terpenoid_metabolic_process_(GO:0006721)	1_of_7	0.0166819	CYP2C19	*
positive_regulation_of_gliogenesis_(GO:0014015)	1_of_7	0.0166819	LRP2	*
heme_transport_(GO:0015886)	1_of_7	0.0166819	FLVCR2	*
regulation_of_norepinephrine_secretion_(GO:0014061)	1_of_7	0.0166819	FFAR3	*
negative_regulation_of_nervous_system_process_(GO:0031645)	1_of_7	0.0166819	TNFRSF21	*
TORC1_signaling_(GO:0038202)	1_of_8	0.0190426	RPTOR	*
coronary_vasculature_morphogenesis_(GO:0060977)	1_of_8	0.0190426	LRP2	*
benzene-containing_compound_metabolic_process_(GO:0042537)	1_of_8	0.0190426	KYNU	*
protein_O-linked_glycosylation_via_threonine_(GO:0018243)	1_of_9	0.0213979	GALNTL6	*
kynurenine_metabolic_process_(GO:0070189)	1_of_9	0.0213979	KYNU	*
regulation_of_animal_organ_morphogenesis_(GO:2000027)	1_of_9	0.0213979	PKHD1	*
regulation_of_cell_adhesion_molecule_production_(GO:0060353)	1_of_9	0.0213979	COLEC12	*
response_to_leptin_(GO:0044321)	1_of_9	0.0213979	LRP2	*
positive_regulation_of_inositol_phosphate_biosynthetic_process_(GO:0060732)	1_of_9	0.0213979	HRH1	*
response_to_vitamin_(GO:0033273)	1_of_9	0.0213979	KYNU	*
negative_regulation_of_protein_activation_cascade_(GO:2000258)	1_of_9	0.0213979	TFPI	*
cellular_response_to_leucine_(GO:0071233)	1_of_10	0.0237476	RPTOR	*
lactation_(GO:0007595)	1_of_10	0.0237476	GPAT4	*
negative_regulation_of_transforming_growth_factor_beta_production_(GO:0071635)	1_of_10	0.0237476	LAPTM4B	*
aromatic_amino_acid_family_metabolic_process_(GO:0009072)	1_of_10	0.0237476	KYNU	*
positive_regulation_of_transcription_by_RNA_polymerase_III_(GO:0045945)	1_of_10	0.0237476	RPTOR	*
omega-hydroxylase_P450_pathway_(GO:0097267)	1_of_10	0.0237476	CYP2C19	*
response_to_histamine_(GO:0034776)	1_of_10	0.0237476	HRH1	*
dicarboxylic_acid_biosynthetic_process_(GO:0043650)	1_of_10	0.0237476	KYNU	*
response_to_leucine_(GO:0043201)	1_of_10	0.0237476	RPTOR	*
indolalkylamine_catabolic_process_(GO:0046218)	1_of_10	0.0237476	KYNU	*
regulation_of_epithelial_cell_apoptotic_process_(GO:1904035)	1_of_10	0.0237476	PKHD1	*
positive_regulation_of_cell_growth_(GO:0030307)	2_of_102	0.0249493	RPTOR;UNC13A	*
cellular_response_to_organonitrogen_compound_(GO:0071417)	2_of_103	0.025405	RPTOR;HRH1	*
steroid_metabolic_process_(GO:0008202)	2_of_104	0.0258641	LRP2;CYP2C19	*
T_cell_chemotaxis_(GO:0010818)	1_of_11	0.0260917	CCL26	*
tryptophan_catabolic_process_(GO:0006569)	1_of_11	0.0260917	KYNU	*
tryptophan_metabolic_process_(GO:0006568)	1_of_11	0.0260917	KYNU	*
negative_regulation_of_B_cell_proliferation_(GO:0030889)	1_of_12	0.0284304	TNFRSF21	*
toll-like_receptor_3_signaling_pathway_(GO:0034138)	1_of_12	0.0284304	COLEC12	*
negative_regulation_of_hemostasis_(GO:1900047)	1_of_12	0.0284304	TFPI	*
calcium_ion-regulated_exocytosis_of_neurotransmitter_(GO:0048791)	1_of_12	0.0284304	UNC13A	*
response_to_tumor_necrosis_factor_(GO:0034612)	2_of_110	0.0286888	TNFRSF21;CCL26	*
regulation_of_interleukin-5_production_(GO:0032674)	1_of_13	0.0307636	TNFRSF21	*
negative_regulation_of_coagulation_(GO:0050819)	1_of_14	0.0330912	TFPI	*
positive_regulation_of_epithelial_cell_proliferation_(GO:0050679)	2_of_123	0.0352089	PKHD1;CCL26	*
cellular_response_to_exogenous_dsRNA_(GO:0071360)	1_of_15	0.0354134	COLEC12	*
positive_regulation_of_acute_inflammatory_response_(GO:0002675)	1_of_15	0.0354134	FFAR3	*
negative_regulation_of_blood_pressure_(GO:0045776)	1_of_15	0.0354134	FFAR3	*
negative_regulation_of_cellular_component_movement_(GO:0051271)	1_of_15	0.0354134	PKHD1	*
vitamin_D_metabolic_process_(GO:0042359)	1_of_15	0.0354134	LRP2	*
regulation_of_cytoplasmic_translation_(GO:2000765)	1_of_15	0.0354134	CNBP	*
innate_immune_response_(GO:0045087)	3_of_302	0.0357971	COLEC12;KYNU;DEFA4	*
synapse_organization_(GO:0050808)	2_of_126	0.0367881	UNC13A;PPFIBP2	*
regulation_of_hormone_secretion_(GO:0046883)	1_of_16	0.0377302	FFAR3	*
regulation_of_interleukin-13_production_(GO:0032656)	1_of_16	0.0377302	TNFRSF21	*
aromatic_amino_acid_family_catabolic_process_(GO:0009074)	1_of_16	0.0377302	KYNU	*
body_fluid_secretion_(GO:0007589)	1_of_16	0.0377302	GPAT4	*
eosinophil_chemotaxis_(GO:0048245)	1_of_16	0.0377302	CCL26	*
eosinophil_migration_(GO:0072677)	1_of_16	0.0377302	CCL26	*
cellular_response_to_fatty_acid_(GO:0071398)	1_of_17	0.0400415	FFAR3	*
epithelial_cell_morphogenesis_(GO:0003382)	1_of_17	0.0400415	PKHD1	*
positive_regulation_of_dendrite_extension_(GO:1903861)	1_of_17	0.0400415	UNC13A	*
negative_regulation_of_interleukin-10_production_(GO:0032693)	1_of_17	0.0400415	TNFRSF21	*
cellular_response_to_oxygen-containing_compound_(GO:1901701)	3_of_323	0.0423354	RPTOR;DEFA4;FFAR3	*
synaptic_transmission,_glutamatergic_(GO:0035249)	1_of_18	0.0423473	UNC13A	*
T_cell_migration_(GO:0072678)	1_of_18	0.0423473	CCL26	*
triglyceride_biosynthetic_process_(GO:0019432)	1_of_18	0.0423473	GPAT4	*
regulation_of_dendrite_extension_(GO:1903859)	1_of_18	0.0423473	UNC13A	*
cellular_response_to_dsRNA_(GO:0071359)	1_of_18	0.0423473	COLEC12	*
epoxygenase_P450_pathway_(GO:0019373)	1_of_19	0.0446477	CYP2C19	*
response_to_fatty_acid_(GO:0070542)	1_of_19	0.0446477	FFAR3	*
regulation_of_oligodendrocyte_differentiation_(GO:0048713)	1_of_19	0.0446477	TNFRSF21	*
receptor-mediated_endocytosis_(GO:0006898)	2_of_143	0.046234	COLEC12;LRP2	*
inositol_phosphate-mediated_signaling_(GO:0048016)	1_of_20	0.0469428	HRH1	*
epithelial_cell_development_(GO:0002064)	1_of_21	0.0492324	PKHD1	*
cellular_response_to_steroid_hormone_stimulus_(GO:0071383)	1_of_21	0.0492324	TFPI	*
neuron_apoptotic_process_(GO:0051402)	1_of_21	0.0492324	TNFRSF21	*
regulation_of_transcription_by_RNA_polymerase_III_(GO:0006359)	1_of_21	0.0492324	RPTOR	*
innate_immune_response_in_mucosa_(GO:0002227)	1_of_21	0.0492324	DEFA4	*
NAD_biosynthetic_process_(GO:0009435)	1_of_21	0.0492324	KYNU	*
cellular_response_to_organic_cyclic_compound_(GO:0071407)	2_of_150	0.0503567	HRH1;TFPI	*
RTP vs C (23 de+ genes colocalized with de+ HERVs)
Term	Overlap	P-value	Genes	Significance Level
negative_regulation_of_immunoglobulin_production_(GO:0002638)	1_of_5	0.00573729	CR1	**
negative_regulation_of_B_cell_differentiation_(GO:0045578)	1_of_5	0.00573729	CR1	**
cellular_response_to_erythropoietin_(GO:0036018)	1_of_5	0.00573729	RHEX	**
negative_regulation_of_serine-type_peptidase_activity_(GO:1902572)	1_of_6	0.00688097	CR1	**
regulation_of_serine-type_endopeptidase_activity_(GO:1900003)	1_of_6	0.00688097	CR1	**
enzyme-directed_rRNA_pseudouridine_synthesis_(GO:0000455)	1_of_6	0.00688097	RPUSD3	**
complement_activation,_alternative_pathway_(GO:0006957)	1_of_7	0.00802339	CR1	**
endosome_to_lysosome_transport_via_multivesicular_body_sorting_pathway_(GO:0032510)	1_of_7	0.00802339	LYST	**
negative_regulation_of_complement_activation,_classical_pathway_(GO:0045959)	1_of_8	0.00916455	CR1	**
regulation_of_complement_activation,_classical_pathway_(GO:0030450)	1_of_9	0.0103045	CR1	**
negative_regulation_of_production_of_molecular_mediator_of_immune_response_(GO:0002701)	1_of_9	0.0103045	CR1	**
rRNA_pseudouridine_synthesis_(GO:0031118)	1_of_10	0.0114431	RPUSD3	*
secretory_granule_organization_(GO:0033363)	1_of_10	0.0114431	LYST	*
negative_regulation_of_humoral_immune_response_mediated_by_circulating_immunoglobulin_(GO:0002924)	1_of_10	0.0114431	CR1	*
complement_receptor_mediated_signaling_pathway_(GO:0002430)	1_of_11	0.0125805	CR1	*
negative_regulation_of_complement_activation_(GO:0045916)	1_of_12	0.0137167	CR1	*
ATP_transport_(GO:0015867)	1_of_12	0.0137167	CR1	*
defense_response_to_protozoan_(GO:0042832)	1_of_14	0.0159852	LYST	*
positive_regulation_of_regulatory_T_cell_differentiation_(GO:0045591)	1_of_14	0.0159852	CR1	*
positive_regulation_of_mitochondrial_translation_(GO:0070131)	1_of_14	0.0159852	RPUSD3	*
regulation_of_immune_response_(GO:0050776)	2_of_179	0.017814	SELL;KLRF1	*
negative_regulation_of_immune_effector_process_(GO:0002698)	1_of_16	0.0182488	CR1	*
leukocyte_tethering_or_rolling_(GO:0050901)	1_of_18	0.0205074	SELL	*
leukocyte_adhesion_to_vascular_endothelial_cell_(GO:0061756)	1_of_19	0.0216348	SELL	*
natural_killer_cell_mediated_immunity_(GO:0002228)	1_of_20	0.022761	LYST	*
regulation_of_mitochondrial_translation_(GO:0070129)	1_of_21	0.0238859	RPUSD3	*
negative_regulation_of_interleukin-2_production_(GO:0032703)	1_of_22	0.0250096	CR1	*
natural_killer_cell_mediated_cytotoxicity_(GO:0042267)	1_of_22	0.0250096	LYST	*
immune_response-activating_cell_surface_receptor_signaling_pathway_(GO:0002429)	1_of_24	0.0272533	CR1	*
endosome_transport_via_multivesicular_body_sorting_pathway_(GO:0032509)	1_of_25	0.0283733	LYST	*
regulation_of_regulatory_T_cell_differentiation_(GO:0045589)	1_of_26	0.0294921	CR1	*
positive_regulation_of_erythrocyte_differentiation_(GO:0045648)	1_of_27	0.0306096	RHEX	*
melanosome_organization_(GO:0032438)	1_of_27	0.0306096	LYST	*
regulation_of_immunoglobulin_production_(GO:0002637)	1_of_28	0.0317259	CR1	*
negative_regulation_of_interferon-gamma_production_(GO:0032689)	1_of_29	0.032841	CR1	*
positive_regulation_of_endopeptidase_activity_(GO:0010950)	1_of_30	0.0339549	CR1	*
negative_regulation_of_T_cell_proliferation_(GO:0042130)	1_of_35	0.0395057	CR1	*
calcium-dependent_cell-cell_adhesion_via_plasma_membrane_cell_adhesion_molecules_(GO:0016339)	1_of_36	0.0406122	SELL	*
positive_regulation_of_myeloid_cell_differentiation_(GO:0045639)	1_of_37	0.0417175	RHEX	*
regulation_of_erythrocyte_differentiation_(GO:0045646)	1_of_37	0.0417175	RHEX	*
negative_regulation_of_innate_immune_response_(GO:0045824)	1_of_38	0.0428215	CR1	*
regulation_of_T_cell_differentiation_(GO:0045580)	1_of_39	0.0439244	CR1	*
negative_regulation_of_lymphocyte_proliferation_(GO:0050672)	1_of_39	0.0439244	CR1	*
positive_regulation_of_T_cell_differentiation_(GO:0045582)	1_of_43	0.0483236	CR1	*
negative_regulation_of_T_cell_activation_(GO:0050868)	1_of_45	0.050516	CR1	*

## Sheet: S7
deHERV*	HC										C						RTP											mean TPM
names	SRR13639979	SRR13639980	SRR13639981	SRR13639982	SRR13639983	SRR13639984	SRR13639985	SRR13639986	SRR13639987	SRR13639988	SRR13639989	SRR13639990	SRR13639991	SRR13639992	SRR13639993	SRR13639994	SRR13639995	SRR13639996	SRR13639997	SRR13639998	SRR13639999	SRR13640000	SRR13640001	SRR13640002	SRR13640003	SRR13640004		H	C	RTP
2776	1.58893	2.31212	1.78739	2.34454	2.77079	1.60393	1.99622	1.93346	2.01898	1.90806	26.6056	24.5996	11.2551	21.9266	5.24761	17.6403	3.22058	5.04921	3.98471	5.38228	4.76031	4.74613	4.67609	4.05069	3.1668	2.76025		2.02644	17.8791	4.1797
2135	0.111357	0.101746	0.0563697	0.0583742	0.116511	0.162591	0.182775	0.161408	0.053061	0	4.79207	1.99778	6.95905	13.5509	19.048	6.8664	0.157607	0.150858	0.773338	0.480405	0.909865	0.722596	0.796348	0.199088	0.326856	0.15989		0.100419	8.86903	0.467685
2574	2.66216	6.84546	4.15831	5.90106	4.57598	7.47779	5.49308	6.02691	6.415	4.75095	0.714833	0.4776	0.22331	0.403891	0.195647	0.205403	4.05489	3.40039	1.15549	0.590646	1.4294	1.44544	1.4505	2.24376	1.71163	1.20133		5.43067	0.370114	1.86835
15q15,1_HML8	42.9569	83.0351	56.8211	82.7178	66.0625	67.8684	71.0971	75.614	80.6404	64.9459	18.4718	9.68165	5.61327	7.9282	3.33149	6.6066	56.0115	70.3792	24.454	19.0907	22.6642	32.1169	15.1797	38.3999	36.4322	19.9396		69.1759	8.60551	33.4668
3949	6.38433	17.3284	11.6598	12.9275	13.5561	14.2566	11.5062	16.2093	16.642	13.6089	3.77711	1.79666	0.892562	1.16327	0.804995	0.619766	6.08299	5.37027	5.43345	2.1602	3.11963	3.71342	2.98406	5.93086	2.51082	2.15689		13.4079	1.50906	3.94626
4613	1.87344	4.53812	2.95531	3.33446	3.82913	3.77439	2.86041	3.28382	3.44616	4.32092	0.344806	0.54714	0.292372	0.501258	0.0747115	0.0784369	2.67208	2.16417	0.907701	1.12774	1.60192	1.69628	1.1078	2.33679	1.27882	0.875791		3.42162	0.306454	1.57691
6228	17.3569	13.0779	11.5761	15.1787	17.7299	16.2544	19.2623	10.0155	17.0112	16.944	0.651018	0.147577	0.138005	0.364004	0.352651	0.148094	8.84827	2.52595	0.428451	0.425852	0.537696	1.06757	0.980441	4.26495	6.1972	4.72444		15.4407	0.300225	3.00008
4332	77.3464	48.7629	70.2799	60.21	55.2322	78.1112	79.7677	46.1521	81.4496	66.0139	11.6687	15.0903	6.81246	8.89878	2.81848	5.91805	49.0791	21.8297	14.2679	13.3471	15.3253	21.8685	18.4375	24.5451	45.4054	22.0261		66.3326	8.53447	24.6132
6171	99.1251	58.252	106.299	66.6883	109.957	77.0763	98.4839	90.7684	55.9484	64.9151	6.47983	13.3614	8.26201	14.9002	10.109	6.5076	45.9636	20.4201	18.3638	23.5272	21.5661	28.3807	24.1341	47.6661	64.2762	79.79		82.7514	9.93668	37.4088
19p13,2b_HML6	2.65495	3.61291	3.48856	3.79028	3.54617	4.17886	4.32676	4.25763	5.1141	4.47105	0.391175	0.354696	0.189537	0.249963	0	0.152546	4.05077	1.37746	0.735548	0.194956	0.646167	0.994927	0.359079	2.27231	1.10536	0.378501		3.94413	0.222986	1.21151
3387	8.69556	3.8954	3.29062	4.0272	3.66571	3.69792	3.09465	2.52893	4.06292	4.02534	0.250551	0.0378643	0.0708165	0.0373574	0.325731	0.113991	1.79229	0.190615	0.696217	0.437049	0.758771	0.508689	0.134163	1.16974	3.51047	1.17176		4.09842	0.139385	1.03698
3165	0	0	0	0	0.0487429	0	0.0509763	0	0	0	1.01391	1.25367	0.898803	0.618444	0.439381	0.209677	0.175827	0.210373	0.323529	0.200979	0.380645	0.345486	0.0740343	0.124934	0.0911608	0.579717		0.00997192	0.738981	0.250668
5410	1.50707	6.79895	4.29125	6.22138	3.94207	5.77618	5.66869	6.37128	5.74488	4.85044	0	0	0.158023	0.166721	0	0	0.888749	0.340277	0.245299	0.406353	0.615691	0.523895	0.224531	0.673599	0.36863	0		5.11722	0.054124	0.428702
5361	1.19016	2.39236	2.26526	1.8467	3.43687	2.17795	1.9274	2.57612	2.35914	2.76927	0.423858	0.341628	0.279535	0.210659	0.122454	0.214266	2.42562	0.773916	0.537239	0.616132	0.46677	0.617832	0.643063	1.53202	1.6768	0.956959		2.29412	0.2654	1.02463
933	10.5926	5.38152	9.84582	4.54748	7.69114	10.3996	10.2418	17.7801	7.39692	14.0199	1.1292	0.491469	0.49789	0.48489	0.626357	0.452093	3.23103	0.206178	0.515251	1.45759	1.52953	2.24321	0.544186	2.53048	6.07533	4.23933		9.78968	0.613649	2.25721
3366	0	0	0	0	0	0	0	0	0	0	0.40265	0.260787	0.219484	0.231566	0.373907	0.13085	0	0.0787707	0.2019	0.0501689	0.0950175	0.161702	0.0462016	0	0.0853342	0.194802		0	0.269874	0.0913897
6q27b_HERVW	3.51942	2.88301	1.84298	3.24448	2.22209	5.07957	9.69398	2.81448	3.75875	3.70336	0.720342	0.598736	0.2036	0.751828	0.156081	0.163864	2.51919	1.91809	1.58025	1.09946	0.991588	2.025	0.91609	1.68152	3.56214	2.61376		3.87621	0.432409	1.89071
2153	0	0	0	0	0	0	0	0	0	0	0.669553	0.321413	0.667923	0.38758	0.375492	0.107513	0.0375653	0.143827	0.0345607	0.0343511	0.130119	0.184531	0	0	0.116858	0.304875		0	0.421579	0.0986687
6116	0	0	0.024483	0	0	0	0	0	0.0230459	0.0230611	0.334927	0.216924	0.385421	0.171216	0.269549	0.152379	0.0456354	0.0436812	0.062978	0.0208654	0.079036	0.134505	0.0192154	0.0432349	0.0946419	0.208334		0.007059	0.255069	0.0752127
2319	0	0	0	0	0	0	0	0	0	0	0.172477	0.178735	0.188034	0.0661283	0.234908	0.0448403	0.0470017	0.0224945	0.0432424	0.0429801	0.0203506	0.0692658	0.0197907	0	0.0487377	0.0953651		0	0.14752	0.0409229
3757	0	0	0	0	0	0	0	0.0418739	0	0	0.600166	0.466455	0.18175	0.153404	0.371548	0.15603	0.163551	0.0391369	0.0752349	0.0747786	0.0708136	0.120512	0.103298	0	0.0423979	0.33184		0.00418739	0.321559	0.102156
1091	0.0338605	0	0	0	0	0	0	0.0327196	0	0	0.435463	0.334107	0.198823	0.149834	0.319354	0.121919	0.159745	0.0611619	0.117575	0.0584308	0	0.0313886	0.0269051	0	0.0662581	0.129647		0.006658	0.259917	0.0651112
3192	0.289631	0.661583	0.390967	0.455478	1.56569	2.16141	1.21486	2.05239	1.28807	1.74924	0	0.0433005	0	0	0	0	1.27531	0.217982	0.460942	0.0416497	0.157765	0.223739	0.0767122	0.258905	0.944581	0.0462065		1.18293	0.00721675	0.370379
4491	0	0	0	0	0	0	0	0	0	0	0.400004	0.392927	0.113059	0.149103	0.202234	0.0606623	0.0317932	0	0.0292502	0.0872185	0.0275313	0.0937063	0.0267738	0	0.0329674	0.096761		0	0.219665	0.0426002
3107	10.0916	10.1976	7.44271	9.17877	11.8173	11.1241	13.2363	7.03918	9.10761	8.92241	5.48749	2.39796	3.75605	3.54878	2.00556	2.46652	3.08988	3.44044	2.03053	0.51897	1.91121	1.85858	1.06207	1.55329	1.50392	1.72725		9.81575	3.27706	1.86961
14q32,11_HERVW	7.94985	6.60338	7.68267	14.0175	7.18355	8.09001	12.653	10.4754	8.6092	11.7162	1.42992	0.972427	0.909351	0.319803	0.619659	0.325279	9.54682	1.30543	0.313687	1.24714	1.77152	0.334977	1.43565	5.16836	10.6065	6.91793		9.49807	0.762739	3.8648
3q25,1a_HERVW	3.49826	3.02811	10.0658	3.86065	3.08225	4.48048	5.03668	2.84664	4.21111	3.33599	0.182143	0	0.154445	0	0	0.165737	4.86431	0	0.319661	0.158861	0.150438	1.5361	0	1.81046	2.70213	1.93866		4.3446	0.0837208	1.34806
3052	2.52014	2.6864	4.3941	3.0825	2.12407	3.27075	3.14059	3.11167	2.46837	3.67161	1.24655	1.38148	1.17443	0.619538	0.660238	0.882204	0.594468	0.505789	0.121538	0.422803	0.285989	0.843613	0.27812	0.25031	0.479441	0.335044		3.04702	0.994072	0.411711
5860	0.361307	0.495185	0.670617	0.315665	0.567044	0.234461	0.7907	0.46551	0.401707	0.51682	0.893574	1.13434	0.8082	1.01257	0.877728	1.19252	0.113637	0.0543854	0.0522739	0	0.24601	0.279109	0	0.215319	0.294585	0.115283		0.481901	0.986489	0.13706
2q11,2_HERVW	2.534	2.25098	1.85282	1.54973	2.65128	2.1925	4.08212	3.12879	2.81734	2.41645	5.57068	7.00852	2.24368	1.74425	0.965629	7.47662	0.796984	0.508571	0.427723	0.668059	0.632637	0.913504	0.50337	0.880904	0.964157	0.808528		2.5476	4.16823	0.710444
4745	2.48948	1.53871	3.70644	2.53324	3.21758	3.20721	4.00595	4.45743	2.44222	2.374	1.88329	0.525436	1.22838	0.453602	1.63226	1.18637	0.690867	0.198385	0.381366	0.315877	0.239303	0.203624	0.407257	1.30905	1.28949	0.981224		2.99723	1.15156	0.601645
* deHERV with grey background were not selected for further analyses based on TPM<2.5 in any condition
TPM per condition
H	C	RTP
0	0	0	min
109.957	26.6056	79.79	max
10.3597	2.32593	4.1438	mean
2.85353	0.437422	0.616982	median
TPM per condition (TPM>2.5 filter: no grey ones)
H	C	RTP
0	0	0	min
98.4839	70.3792	82.7514	max
6.52992	3.50757	4.89617	mean
0.969028	0.463856	0.897204	median

## Sheet: S8
deHERV					reconstructed transcripts
ID	lenght	average TPM			representative transcripts	lenght	HERV portions (as compared to Dfam references)			protein coding	transcript analysis
		H	C	RTP			int	LTR	represented genes		specific to the condition with high expression	in sense only in the condition with high expression	may derive from readthrough	antisenses to colocalized genes	summary
2776 (HERV-E)	6288	2.02644	17.8791	4.1797	2776_C_TRINITY_DN12_c0_g1_i2	3024	2864-5902	-	pol (2188-5712) - env (5738-7750)	no (pol 5' truncation and multiple *, very divergent sequence)	x	x			A transcripts specific to the HERV is found in C condition only, according to TPM results, and seems not encoding functional proteins (multiple stop codons)
2574 (HERV-E)	4074	5.43067	0.370114	1.86835	2574_HC_TRINITY_DN1_c1_g4_i2 2574_HC_TRINITY_DN1_c1_g4_i3 2574_RTP_TRINITY_DN3_c0_g1_i1 2574_RTP_TRINITY_DN3_c0_g1_i2	3102 6073 6545 6010	1108-5182	-	gag (547-2162) - pol (2188-5712)	no (gag 5'truncation and multiple *: first in gag Y428* and pol L123*)			x		The transcripts present a portion of the HERV and one of the downstream SATR1 satellite repeat, and seems not encoding functional proteins (multiple stop codons). It is colocalized with CZ1P-ASNS lncRNA, produced by naturally occurring readthrough transcription between the neighboring CCZ1P and ASNS genes
15q15.1 (HML8)	4031	69.1759	8.60551	33.4668	15q15.1_HC_TRINITY_DN1_c0_g4_i1 15q15.1_HC_TRINITY_DN1_c0_g3_i1 15q15.1_RTP_TRINITY_DN4_c1_g6_i1 15q15.1_C_TRINITY_DN6_c1_g3_i1	1929 2445 2608 3457	5694-6619 6254-7953 6179-7953 6521-7953	1-975 (3'LTR) (all except HC_TRINITY_DN1_c0_g4_i1)	env (5624-7951)	no (env 5' 23 aa truncation plus aa71fs in HC_TRINITY_DN1_c0_g4_i1)		x			The transcript is in sense only in C condition, and seems not encoding functional proteins (multiple stop codons)
3949 (HERV-E)	7159	13.4079	1.50906	3.94626	3949_HC_TRINITY_DN2_c1_g2_i1 3949_HC_TRINITY_DN2_c1_g2_i4 3949_HC_TRINITY_DN2_c1_g2_i8 3949_HC_TRINITY_DN2_c1_g2_i9	10135 11058 12592 12658	1-4276 1-5198 1-5921 1-5921	1-463 (5'LTR, in all)	gag (547-2162) - pol (2188-5712) - env (5738-7750)	no (gag K19* and aa 59fs, pol has aa 119fs and then multiple *)	x	x			A long transcript overlapping the HERV locus is found in HC condition only, according to TPM results, and seems not encoding functional proteins (shift and multiple stop codons). Longest portion of gag with no stops: aa 152 to aa 505
4613 (HERV-H)	10146	3.42162	0.306454	1.57691	4613_HC_TRINITY_DN5_c0_g2_i14 4613_HC_TRINITY_DN5_c0_g2_i21	6205 6666	4956-7713	1- 450 (3'LTR, in both)	pol (2079-5501) - env (5969-7710)	no (pol: aa 12fs, env: aa 48fs)	x			x	Transcripts seems primed by an antisense Alu. Overlap in antisense with ZNF846 exons (potential formation of dsRNA). Seems not encoding functional proteins (shifts and then multiple stop codons)
6228 (HERVIP10)	5466	15.4407	0.300225	3.00008	6228_HC_TRINITY_DN3_c1_g5_i1 6228_HC_TRINITY_DN3_c1_g5_i2	8284 8884	1-7603	178-503 (5'LTR), 1-52 (3'LTR_i1), 1-503 (3'LTR_i2)	gag (571-2166) - pol (2170-5673) - env (5547-7466)	no (multiple shifts and internal stops)	x	x			Full lenght HERV transcripts, even if with several deletions in gag and pol genes as compared to the reference. Specific to HC condition according to TPM results. No proteins available as model, but various internal stops and shifts
4332 (HML3)	4670	66.3326	8.53447	24.6132	4332_HC_TRINITY_DN3_c2_g1_i2 4432_HC_TRINITY_DN3_c2_g1_i7	4776 1080	1-6021	1-513 (5'LTR), 1-513 (3'LTR)	gag (153-1556) - pro (1511-2362) - pol (2365-5094) - env (4892-6020)	no (gag has aa 89fs, pol: E31*)		x	x	only in RTP	Transcripts seem deriving from the readthrough of XR_933016 gene exons, with HERV sequence present in some isoforms. A similar transcript in as in RTP may led to the formation of dsRNA. Seems not encoding functional proteins (shifts and then multiple stop codons)
6171 (HML2)	4179	82.7514	9.93668	37.4088	6171_HC_TRINITY_DN6_c0_g1_i3	1606	1730-5918	-	gag (144-2012) - pro ( 2012-2947) - pol (2911-5778) - env (5483-7534)	no (pro 18*, gag has aa 89fs, pol 31*, env 110*)			x		In C and RTP a transcript of CR1 has a readthrough in HERV locus (that is in opposite orientation) including 1606 bp of it, corresponding to portions og gag, pro, pol and env genes with big deletions as compared to the reference.
5410 (HERV-H48)	5936	5.11722	0.054124	0.428702	5410_HC_TRINITY_DN3_c0_g1_i3 5410_HC_TRINITY_DN3_c0_g1_i4 5410_HC_TRINITY_DN3_c0_g1_i5 5410_HC_TRINITY_DN3_c0_g1_i6	8104 8003 8206 6839	1-6654	1-407 (5'LTR), 1-369 (3'LTR)	gag (424-2255) - pol (2271-5850)* - env (5816-6547) *2271-4841 for i6 (no env)	no (gag has aa 9fs, pol F26*, big del in env leaves only 26 aa N-term portion)	x	x			Specific transcript in HC, the only with same orientation of the HERV, seems primed by a LINE. Seems not encoding functional proteins (shifts and then multiple stop codons)
933 (HERV-H)	5735	9.78968	0.613649	2.25721	933_HC_TRINITY_DN1_c1_g3_i1 933_HC_TRINITY_DN1_c1_g3_i7	6593 6723	1-7614	1-450 (5'LTR)	gag (854-2068) - pol (2079-5501) - env (5969-7710)	no (gag has a * at aa 42, as the reference. pol has a aa 27fs, env has a * at aa 4, as the reference)	x	x			Specific transcript in HC, the only with same orientation of the HERV. i7 present a pseudo-spliced structure (del at 146-276 of dfam reference, then other dels but colinear with the locus structure).
14q32.11 (HERV-W)	1204	9.49807	0.762739	3.8648	14q32.11_HC_TRINITY_DN0_c1_g1_i1 14q32.11_RTP_TRINITY_DN4_c0_g1_i3		7742-8626	1-327 (3'LTR)	env (6934-8565)	no (internal stops)			x	x	in HC and RTP a readthrough of GPR68 gene includes the HERV in sense orientation. This HERV is really small and it includes internal stop codons. Readthrough also prosecute providing antisense transcript to another gene: DG lucy (Homo sapiens D-glutamate cyclase (DGLUCY), transcript variant 1, mRNA; nuclear gene for mitochondrial product)
3q25.1a (HERV-W)	2363	4.3446	0.0837208	1.34806	3q25.1a_HC_TRINITY_DN1_c0_g3_i4	7048	4300-6765	-	pro-pol (3415-6909)	no (pro-pol has 5'truncation of 296 aa and a R629*)			x		in HC, a readthough of ANKUB1 gene includes the HERV. In RTP there is a similar transcript that includes but only a portion of the HERV. All have internal stops
